# Supplementary material for: Identification of miRNAs Involved in Olfactory Regulation in Antennae of Beet Webworm, Loxostege sticticalis (Lepidoptera: Pyralidae)
Source: Life (Basel). 2024 Dec 23;14(12):1705. doi: 10.3390/life14121705 (PMC11677245; doi:10.3390/life14121705)
Supplement: Supplementary file 1 [file life-14-01705-s001.zip]

Archive with 2 entries (2 files):
- life-3322391-supplementary/Supplementary Figures.pdf
- life-3322391-supplementary/Supplementary Tables.xlsx
