# Supplementary material for: Identification of miRNAs Involved in Olfactory Regulation in Antennae of Beet Webworm, Loxostege sticticalis (Lepidoptera: Pyralidae)
Source: Life (Basel). 2024 Dec 23;14(12):1705. doi: 10.3390/life14121705 (PMC11677245; doi:10.3390/life14121705)
Supplement: Supplementary file 1 [file life-14-01705-s001.zip › life-3322391-supplementary/Supplementary Tables.xlsx]

## Sheet: Table S1
Table S1. Primer information used in qRT-PCR.
Primers	Primer sequence（5'-3'）
miR-965-1-F	TAAGCGTATAGCTTTTCCCATT
miR-71-2-F	TGAAAGACATGGGTAGTGAGATT
miR-87-3-F	GTGAGCAAACTTTCAGGTGTGT
miR-278-1-F	TCGGTGGGACTTTCGTTCGT
miR-279-2-F	GGGCGAGTTTGCTTCTGGTTC
miR-965-1-F	TAAGCGTATAGCTTTTCCCATT
miR-71-2-F	TGAAAGACATGGGTAGTGAGATT
miR-87-3-F	GTGAGCAAACTTTCAGGTGTGT
miR-204-1-F	TTCCCTTTGTCATCCTTCGCCT
miR-306-3-F	TCAGGTACTAGGTGACTCTGAG
miR-279-3-F	TGACTAGATCTACACTCATTGA
miR-282-3-F	TAGCCTCTACTTGGCTTTGTCTG
miR-31-1-F	AGGCAAGAAGTCGGCATAG
novel-miR-73-F	CCGCCAAATCAGAAGTGCCCG
novel-miR-75-F	CCGCCAAATCAGAAGTGCCCG
novel-miR-77-F	CCGCCAAATCAGAAGTGCCCG
novel-miR-40-F	TCTTTGGTATCCTAGCTGTAGG
novel-miR-245-F	TGGAAGACTAGTGATTTTGTTGTTTT
novel-miR-74-F	GGCACTTCTGATTTGATGACT
novel-miR-76-F	GGCACTTCTGATTTGATGACT
novel-miR-78-F	GGCACTTCTGATTTGATGACT
novel-miR-142-F	TAGGAACTTCATACCGTGCTCTT
novel-miR-79-F	TCATAAGACACACGCGGCTCTCT

## Sheet: Table S2
Table S2. The abundant known and novel miRNAs of male and female antennae in Loxostege sticticalis.
			Reads						Normalized reads
miRNA name	Sequence (5'-3')	Length	LstiFA1	LstiFA2	LstiFA3	LstiMA1	LstiMA2	LstiMA3	LstiFA1	LstiFA2	LstiFA3	LstiMA1	LstiMA2	LstiMA3
bantam-1	TGGTTTTCATAATGATTTGAC	21	28	215	53	46	21	61	2.30337	18.9442	4.03978	3.63283	2.0408	4.86308
bantam-2	TGAGATCATTTTGAAAGCTGATT	23	0	1	2	0	0	0	0	0.0881124	0.152445	0	0	0
bantam-3	TGAGATCATTGTGAAAGCTAAT	22	21	54	51	19	17	28	1.72753	4.75807	3.88734	1.50052	1.65207	2.23223
bantam-4	TGAGATCACTGCAAAAGCTGAT	22	0	0	1	0	0	0	0	0	0.0762223	0	0	0
bantam-5	TGAGATCATTATGAAAGCTG	20	6	2	2	1	0	1	0.49358	0.176225	0.152445	0.0789747	0	0.0797225
let-7-1	TGAGGTAGTTGGTTGTATAG	20	10	18	6	14	1	10	0.822633	1.58602	0.457334	1.10565	0.0971808	0.797225
let-7-2	CTGTATAGCCTGCTAACTTTCC	22	1014	1028	820	625	231	1133	0.0822633	0.264337	0.228667	0.236924	0.0971808	0.558058
let-7-3	TGAGGTAGTAGGTTATATCG	20	0	0	0	1	0	0	0.329053	0.440562	0.0762223	0.710772	0.0971808	0.31889
let-7-4	TGAGGTAGTAGGTTGTATGGTTT	23	4	1	0	5	14	0	9.62481	0.0881124	0	0.0789747	0	0
let-7-5	TGAGGTAGGAGGTTGTATAGTTG	23	0	0	0	0	1	1	0	0	0.0762223	0.0789747	0.0971808	0
let-7-6	TGAGGTAGTAGGTTATATAG	20	239	248	237	217	90	291	83.415	90.5795	62.5023	49.3592	22.4488	90.3256
let-7-7	TGAGGTAGTAGGTTTTCTAG	20	0	0	0	0	0	1	0	0	0	0.0789747	0	0
let-7-8	TGAGGTAGTAGATTGTATGGT	21	0	0	0	1	3	0	0.329053	0.0881124	0	0.394873	1.36053	0
let-7-9	TGAGGTAGTAGGTTGTAA	18	24	73	35	24	19	37	0	0	0	0	0.0971808	0.0797225
let-7-10	TGAGGTAGTAGATTGTATT	19	1	3	3	3	1	7	19.6609	21.8519	18.0647	17.1375	8.74627	23.1993
let-7-11	TGAGGTAGTAGGTTGGATAG	20	4	5	1	9	1	4	0	0	0	0	0	0.0797225
let-7-12	CTGTACAGCCTGCTAACTTTCC	22	117	1	0	1	0	0	0	0	0	0.0789747	0.291542	0
let-7-13	TAAGGTAGTAGATTGTATAG	20	0	0	1	1	1	0	1.97432	6.4322	2.66778	1.89539	1.84644	2.94973
miR-1-1	CCATACTTCTTTACATTCCATA	22	0	1	0	0	0	0	0	0	0.0762223	0	0	0
miR-1-2	TGGAATGTAAGGAAGTGTGTGGT	23	0	1	0	0	9	0	3.61959	1.4098	3.35378	3.47489	0.0971808	4.86308
miR-1-3	TGGGAAGTAAGGAAGCACGGAA	22	9	0	1	1	0	6	0	0	0	0.315899	0.874627	0
miR-1-4	TGGAATGTAAAGAAGTATGTAC	22	1	13	3	2	12	28	0	0	0	0	0.971808	0
miR-1-5	TGGAATGTTAAGAAGTATGTA	21	0	0	0	0	0	2	0	0	0	0.157949	0	0
miR-1-6	TGGAATGTAAAGAAGTACGG	20	0	5	0	0	0	0	0.0822633	0	0	0.0789747	0	0
miR-1-7	TGGAATGTAAAGAAGTATGGGG	22	10	13	3	28	5	25	1.06942	0.35245	1.67689	1.18462	0	1.59445
miR-1-8	TGGAATGTAAAGAAGTATGTAG	22	1	0	0	0	0	0	1.06942	0.0881124	0.381112	0.789747	0.0971808	0.956671
miR-1-9	TGGATGTAATGAAGATGG	18	0	0	1	0	0	2	0	0	0.152445	0	0	0
miR-1-10	TGGAATGTAAGGAAGTGTGTGA	22	27	8	0	0	0	0	0.0822633	0.176225	0.152445	0.0789747	0	0.159445
miR-10-1	GACCCGTAGATCCGAACTTGTG	22	44	16	44	44	1	61	0	0.0881124	0	0	0	0
miR-10-2	CAGATTCGGTTTTAGGGGAGT	21	0	0	0	0	10	0	2.22111	0.704899	0	0	0	0
miR-10-3	TCCCTGAGACCCTAACTTGTGAG	23	0	0	0	2	0	0	0	0	0.0762223	0	0	0
miR-10-4	AACCCGTAGATCCGAGCTTGTGA	23	1	0	0	1	0	0	0	0.0881124	0	0	0	0.0797225
miR-10-5	AACCCGTAGATCCGAACTTGTGC	23	13	4	22	15	0	20	0.575843	0	0	0.315899	0	0
miR-10-6	AACCCGTAGATCCGAACTTGCG	22	13	1	5	10	1	12	0	0.0881124	0	0	0.874627	0
miR-10-7	AACCCGTAGATTCGAACTTGT	21	0	0	2	0	0	0	170.779	289.978	229.353	159.055	50.2425	291.466
miR-10-8	AACCCGTAGATCCGAACTTGTGG	23	1	2	2	1	0	2	0.822633	2.73148	0.228667	1.34257	11.3702	1.19584
miR-1000-1	ATATTGTCTTGTCACAGCAGTA	22	0	0	1	0	0	0	0	0	0.0762223	0	0	0
miR-101-1	GTACAGTACTGTGATAGCTGAA	22	0	0	0	4	9	0	0	0	0	0	0	0.159445
miR-11-1	TAGCACTCGACCTGTGACCTGT	22	0	0	1	0	0	0	0	0.176225	0	0	0	0
miR-11-2	CATCACAGGCAGAGTTCTAGCT	22	0	1	0	0	0	1	0.164527	0.264337	0.228667	0.394873	0.0971808	0.0797225
miR-1175-1	TGAGATTCAACTCCTCCAACTTAA	24	7	0	0	4	0	0	0	0.528674	0	0	0	0
miR-12-1	TGAGTATTACTTCAGGTACTGGT	23	2076	3291	3009	2014	517	3656	0.74037	0	0.0762223	0.0789747	0	0.478335
miR-122-1	TGGAGTGTGACAATGGTGTTTGT	23	10	31	3	17	117	15	1.80979	1.14546	1.44822	1.50052	0.680266	1.67417
miR-124-1	TAAGGCACGCGGTGAATGCTA	21	0	0	1	0	0	0	0.0822633	0	0	0	0	0
miR-124-2	TAAGGCACGCGGTGAATGCCAAT	23	0	0	0	0	0	2	0.0822633	0	0	0	0	0
miR-1255-1	GGAGAGCAAAGAGAGTGG	18	0	2	0	0	0	0	0.0822633	0	0	0.0789747	0	0
miR-1260a-1	ATCCCACTTCTGCCACCA	18	2	3	3	5	1	1	0	0	0	0	1.06899	0
miR-128-1	TCACAGTGAACCGGTCTCTTTT	22	0	6	0	0	0	0	0.0822633	1.14546	0.228667	0.157949	1.16617	2.23223
miR-133-1	TTGGTCCCCTTCAACCAGCTGTA	23	22	13	19	19	7	21	0.164527	0	0	0	0	0.159445
miR-133-2	TTGGTCCCCTTCAACCAGCCG	21	1	0	0	0	0	0	0	0	0.0762223	0	1.26335	0.159445
miR-133-3	TTGGTCCCCTTCAACCGGCTGT	22	1	0	0	0	0	0	0	0	0.0762223	0	0.971808	0
miR-133-4	TTGGTCCCCTTCAACCAGCTAT	22	1	0	0	1	0	0	0	0	0	0.236924	0	0
miR-1388-1	TCTCAGGTTCGTCAGCCCGCG	21	0	0	0	0	11	0	0	0	0	0	0	0.239168
miR-142-1	CCCATAAAGTAGAAAGCACTAC	22	2	0	0	0	0	2	0	0	0	0	0	0.159445
miR-142-2	CCCATAAAGTAGAAAGCACTA	21	0	0	1	0	10	0	0	0	0	0.0789747	0	0
miR-1421-1	TGCATCCTGTAACCTTCC	18	0	0	1	0	13	2	0	0	0	0	3.0126	0
miR-146-1	TGAGAACTGAATTCCATAGGCGT	23	0	0	0	3	0	0	0	0	0	0	0.388723	0
miR-148-1	GTCAGTGCATGACAGAACTTGG	22	0	0	0	0	0	3	0	0	0	0.236924	0	0
miR-15-1	TAGCAGCATGTAAATATTGGC	21	0	0	0	1	0	0	0	0.440562	0	0	0	0
miR-15-2	TAGCAGCACGTAAATATTGGAGT	23	0	0	0	0	31	0	0.822633	1.14546	0.228667	2.21129	0.485904	1.99306
miR-15-3	TAGCAGCACGTCATGGTTT	19	0	0	0	0	4	0	0.0822633	0	0	0	0	0
miR-153-1	TTGGATAGTAATAAAAGGAT	20	0	0	0	3	0	0	0	0	0	0	0.194362	0
miR-183-1	TATGGCACTGGTAGAATTCACTGT	24	0	0	0	0	2	0	3.94864	4.84618	3.58245	4.26463	2.0408	4.54419
miR-184-1	TGGACGGAGAACTGATAAA	19	48	55	47	54	21	57	0	0.704899	0.152445	0.631797	0	0.31889
miR-184-2	CTGGACGGAGAACTGATAAGG	21	0	8	2	8	0	4	6.82786	4.84618	2.36289	3.63283	1.74925	5.42113
miR-184-3	TGGACGGAGAACTGATAGGG	20	83	55	31	46	18	68	1.06942	1.4098	2.13422	0.394873	0.485904	1.35528
miR-184-4	TGGACGGAGAATTGATAAGG	20	13	16	28	5	5	17	3.61959	3.5245	0.304889	2.76411	1.06899	2.4714
miR-184-5	TGGACGGAGGACTGATAAGG	20	44	40	4	35	11	31	0	0	0.0762223	0	0	0.159445
miR-19-1	TGTGCAAATCCATGCAAAACTCG	23	0	0	0	3	0	0	0.0822633	0.176225	0.609778	0.631797	0	0.876948
miR-190-1	AGATATGTTTGATATTCTTGGTTGTT	26	1	2	8	8	0	11	0	0	0.0762223	0	0	0
miR-190-2	GATATTTTGAAATTTGGT	18	0	0	1	0	0	0	0.164527	0	0	0.0789747	0	0.0797225
miR-190-3	CCCGGGAATCAAACATATTACA	22	2	0	0	1	0	1	6.82786	12.3357	11.5858	6.94977	0.777446	9.8856
miR-190-4	CCCAGGAATCAAACATATTAC	21	83	140	152	88	8	124	0.74037	2.1147	1.52445	0.473848	0	0.876948
miR-190-5	AGATATGTTTGATATTCTTGGTTGT	25	9	24	20	6	0	11	0	0	0	0.236924	0	0
miR-1913-1	GCCCCGTCCGCTGCGCCA	18	0	0	0	0	12	0	0	0	0	0	1.16617	0
miR-192-1	CTGACCTATGAATTGACAGCCA	22	0	9	0	0	28	3	0	0.793011	0	0	2.72106	0.239168
miR-192-2	ATGACCTATGATTTGACAGACC	22	0	2	0	0	0	0	0	0.176225	0	0	0	0
miR-193-1	AGGGTCTTGGCGGTCTAGTGA	21	5	0	1	5	12	2	0.411317	0	0.0762223	0.394873	1.16617	0.159445
miR-199-1	CCCAGTGTTTAGACTACCTGTT	22	0	0	0	1	0	0	0	0	0	0.0789747	0	0
miR-199-2	TACAGTAGTCTGCACATTGGTT	22	0	0	0	2	25	0	0	0	0	0.157949	2.42952	0
miR-2-1	TCATCAAAGCTGGCTGTGATATGG	24	3	1	0	0	0	1	0	0	0	0	0	0.159445
miR-2-2	TATCACAGCCACTTTGATGA	20	4	0	0	0	0	0	0	0	0	0	1.06899	0
miR-2-3	TATCACAGCCAGCTTTGTA	19	0	0	4	0	0	0	0	0	0	0.0789747	0	0
miR-2-4	CCTGTCAAAGCGGCGGTGAA	20	6	5	7	0	0	8	0	0	0	0	0	0.0797225
miR-2-5	TCGTAAAAATGGCTGTGCCGTG	22	1	1	2	0	0	1	0.24679	0.0881124	0	0	0	0.0797225
miR-2-6	CTCTCAAAGTGGTTGTCGTATG	22	1	5	0	5	0	0	0	0	0.0762223	0	0	0.797225
miR-2-7	TATCACAGCCCGCTTTGTTG	20	2	2	0	1	0	3	0.822633	5.11052	2.43911	1.89539	0	3.1889
miR-2-8	ATCACAGCCAGCTTTGATA	19	0	0	1	0	0	1	1.06942	0	0	0.552823	0	0.159445
miR-2-9	TCACAGCCAGCTTTGATGGGC	21	1	2	0	2	0	1	2.22111	0	0.686001	0.789747	0	1.91334
miR-2-10	TATCACAGCCAGCTTTGATGAGT	23	0	0	1	0	0	10	0.24679	0	0	0	0	0
miR-2-11	TCACAGCCAGCTTTGATGAGCAC	23	3	0	0	0	0	0	0	0	0	0	0	0.159445
miR-2-12	ATCAATTTGGTCGGTTAT	18	0	0	0	0	0	1	0	0	0	0	0	0.0797225
miR-2-13	TATCACAGCCAGCTTTGATGAT	22	0	0	0	0	0	6	0	0	0	0	0	0.478335
miR-202-1	TTCCTATGCATATACCTCTTTGA	23	0	0	0	0	0	2	0	0.0881124	0	0	0	0
miR-203-1	GTGAAATGTTCAGGACCACTTG	22	0	0	0	0	11	0	9.21349	5.02241	13.034	9.39798	1.36053	16.3431
miR-204-1	TTCCCTTTGTCATCCTTCGCCT	22	0	0	0	1	0	0	679.331	1642.15	1701.89	787.298	207.481	1331.84
miR-205-1	CCCTTCATTCCACCGGAGTCT	21	0	0	0	0	0	1	0.49358	0	0	0	0	0
miR-210-1	TTGTGCGTGTTCCAATAGTTAT	22	10	58	32	24	0	40	0.329053	0	0	0	0	0
miR-210-2	CTTGTGCGTGTGACAGCGGCTAT	23	13	0	0	7	0	2	0	0	0	0	0	0.239168
miR-210-3	CAACTATTGGTCACTGCACAGG	22	27	0	9	10	0	24	0	0	0.304889	0	0	0
miR-2114-1	ATAGCCCTTCCTTGGCGGTC	20	0	0	0	0	0	2	0	0	0.152445	0	0	0
miR-216-1	CAATATCAGCTGGTAATTCTG	21	0	1	0	0	0	0	0.49358	0.440562	0.533556	0	0	0.63778
miR-216-2	AAATATCAGCTGGTAATTCTGGG	23	112	57	171	119	14	205	0.0822633	0.0881124	0.152445	0	0	0.0797225
miR-216-3	TAATCTCATTTGGTAACTGTGA	22	8258	18637	22328	9969	2135	16706	0.575843	0.0881124	1.14333	0.0789747	0	0.239168
miR-219-1	AAGAACGAGCTGGACATC	18	6	0	0	0	0	0	0	0	0	0.0789747	0	0.0797225
miR-221-1	CCTGGCCTAAATGTAGAATA	20	0	0	0	0	0	3	1.39848	2.99582	0	0.552823	0.583085	0.63778
miR-23-1	GGAATTCCTGGCAGAGTGATTT	22	0	0	2	0	0	0	1.31621	1.49791	0.686001	0.710772	0.194362	1.59445
miR-25-1	AATTGCACCAATCCCGGCCTG	21	7	1	15	1	0	3	0	0.0881124	0	0	0.291542	0
miR-252-1	ATAAGTACTAGTGCCGCAGGAG	22	0	0	0	1	0	1	2.38564	1.4098	0.457334	1.34257	0.777446	0.717503
miR-252-2	CTAAGTACTAGTGCCGCGGGAG	22	17	34	0	7	6	8	0.411317	0	0.152445	0	0	0
miR-252-3	CTAAGTACTAGTGCCGCAGGT	21	16	17	9	9	2	20	0.329053	1.4098	0.152445	0.236924	0	0.31889
miR-252-4	CCTGCTGCCTAAGTGCTTATCA	22	0	1	0	0	3	0	80.3713	73.1333	21.266	31.116	23.4206	39.6221
miR-252-5	CTAAGTACTCGTGCCGCAGGAG	22	29	16	6	17	8	9	1.48074	1.4098	0	0.394873	0.0971808	0.478335
miR-252-6	CTAAGTACTAGTGCCGTAGGA	21	5	0	2	0	0	0	0.0822633	0.440562	0	0.394873	0	0
miR-252-7	CTAAGTACTAGTGCCGCAGT	20	4	16	2	3	0	4	0.0822633	0	0	0	0.388723	0
miR-252-8	CTAAGTACTAGTGCCGCAGGAGT	23	977	830	279	394	241	497	0	0	0	0	0.0971808	0
miR-252-9	CTAAGTACTAGCGCCGCAGGAG	22	18	16	0	5	1	6	0	0	0	0.0789747	0	0
miR-26-1	TTCAAGTAATTCAGGATAGGTTGT	24	1	0	0	0	4	0	0	0	0	0.315899	0	0
miR-26-2	TTCAAGTAACCCAGGATAGG	20	0	0	0	0	1	0	1.80979	0.528674	1.90556	2.44821	0.0971808	2.31195
miR-263-1	CGTAATGGCACTGGAAGAATTCAC	24	0	0	0	1	0	0	0	0.0881124	0	0	0	0
miR-263-2	GAAATGGCACTGGAAGAATTCA	22	0	0	0	4	0	0	0	0	0	0.236924	0	0
miR-263-3	AATGGCACTGAAAGAATTCACGG	23	22	6	25	31	1	29	0.164527	0	0.152445	0.394873	0	0.478335
miR-263-4	CGTGAATTTCCCGATGCCT	19	0	1	0	0	0	0	0	0	0	0	0	0.159445
miR-263-5	TAATGGCACTGGAAGAATTCAC	22	0	0	0	3	0	0	0.0822633	0	0	0	0	0
miR-263-6	CGTGGTCTCTTAGTGGCATCA	21	2	0	2	5	0	6	0.164527	0.176225	0	0.0789747	0	0.239168
miR-263-7	TATGGCACTGGAAGAATTCACG	22	0	0	0	0	0	2	0	0	0	0	0.0971808	0
miR-263-8	CTTGCACTGGAAGAATTCCCG	21	1	0	0	0	0	0	0	0	0	0	2.33234	0
miR-27-1	TTCACAGTGGCTAAGTTCCGCC	22	0	0	0	0	1	0	0	0.969236	0	0	0	0
miR-27-2	TTCACAGTGGCTAAGTTCCGCT	22	0	0	0	0	24	0	0	0.969236	0.0762223	0	0	0.398613
miR-2733-1	TCACTGGGTTTGTGATGCCTGC	22	0	11	0	0	0	0	0	0	0	0.0789747	0	0
miR-2733-2	TCACTGGGTTTGTGATGCCTG	21	0	11	1	0	0	5	0.164527	0	0	0	0	0
miR-2756-1	CCCCTGGCTGCTACATCGTAT	21	0	0	0	1	0	0	3.86638	0.616787	5.94534	0.394873	0.194362	0.876948
miR-2756-2	ACCCTGTAGCTGCCTAGG	18	2	0	0	0	0	0	0	0	0.0762223	0	0	0
miR-276-1	TAGGAACTTAATACCGTGCTCT	22	47	7	78	5	2	11	0	0	0.0762223	0	0	0.0797225
miR-276-2	AGCGAGGTATAGAGTTCCTACGT	23	0	0	1	0	0	0	0.411317	0	0.0762223	0	0	0.159445
miR-2763-1	TATTATGCTCATTACTTTGGA	21	0	0	1	0	0	1	0.0822633	0.704899	0.457334	0.947696	0.680266	0.159445
miR-2763-2	TATTATGCTCATTACTTTGGAT	22	5	0	1	0	0	2	1.06942	0.793011	0.152445	0	0	0.0797225
miR-2767-1	TAAGTAAATCTCGTGCGGCTT	21	1	8	6	12	7	2	18.0979	16.477	12.5767	9.55593	8.94063	14.1109
miR-2767-2	TAAGTAAATCTCGTGCGGCTTT	22	13	9	2	0	0	1	0	0	0	0	0	0.0797225
miR-2767-3	TAAGTAAATCTCGTGCGGCT	20	220	187	165	121	92	177	2.87922	4.40562	2.82023	2.36924	0.0971808	4.38474
miR-278-1	TCGGTGGGACTTTCGTTCGT	20	0	0	0	0	0	1	2965.26	3604.06	2809.86	2334.41	552.376	2783.67
miR-278-2	CCGGACGAACTTCCCAGTTCGG	22	35	50	37	30	1	55	0.822633	0.969236	1.14333	1.57949	0.0971808	0.797225
miR-278-3	TCGGTGGGATCTTCGTCCGTTT	22	36046	40903	36864	29559	5684	34917	0.24679	0	0.0762223	0.0789747	0	0.876948
miR-278-4	TCGGTGGGATTTTCGTCCGTTT	22	10	11	15	20	1	10	68.7722	59.4759	84.1494	57.2566	21.477	58.1975
miR-2788-1	TGGGGTTTCAAAGCGGCATGTG	22	3	0	1	1	0	11	45.2448	27.8435	38.7972	46.5951	17.1038	32.0485
miR-279-1	TGACTAGATCTACACTCATCC	21	836	675	1104	725	221	730	1.48074	1.05735	0.686001	0.0789747	0	0.0797225
miR-279-2	GGGCGAGTTTGCTTCTGGTTC	21	18	12	9	1	0	1	1205.32	2219.02	2134.91	1283.81	411.075	1774.62
miR-279-3	TGACTAGATCTACACTCATTGA	22	14652	25184	28009	16256	4230	22260	298.534	845.615	769.312	322.69	89.7951	473.791
miR-279-4	TGACTAGATTTTCACTTATCCT	22	3629	9597	10093	4086	924	5943	145.771	162.567	164.488	111.67	25.7529	131.941
miR-279-5	TGACTAGATCCATACTCGTCTGC	23	1772	1845	2158	1414	265	1655	0.329053	0.881124	0.0762223	0.157949	0.0971808	0.239168
miR-279-6	TGACTAGATCCACACTCATTA	21	4	10	1	2	1	3	3.29053	4.93429	8.30823	2.60616	0	3.98613
miR-279-7	TGACTAGATTTTCACTCATCCT	22	2	9	5	0	0	2	0.164527	0.793011	0.381112	0	0	0.159445
miR-279-8	GATGAGTGAATTTCTAGTTC	20	3	0	0	0	0	0	0.24679	0	0	0	0	0
miR-279-9	TGACTAGATCCATACTCGTCTA	22	1	0	3	3	0	5	0.0822633	0	0.228667	0.236924	0	0.398613
miR-279-10	TGACTAGATCCACATTCATCCA	22	550	316	509	590	176	402	0	0	0.0762223	0	0	0.0797225
miR-2796-1	AGGGGTTTCTTTCGGCCTTCAG	22	40	56	109	33	0	50	0	0	0	0	0.777446	0
miR-28-1	CACTAGATTGAGAGCTCCTGGAT	23	0	0	0	0	8	0	2.13885	5.63919	1.90556	0.157949	0	2.31195
miR-282-1	ACATAGCCTGATAGAGGTTACG	22	26	64	25	2	0	29	105.955	72.9571	164.945	135.678	23.129	161.996
miR-282-2	TAGCCTCTCCTTGGCTTTGTCTG	23	1288	828	2164	1718	238	2032	0	0.0881124	0	0.157949	0	0
miR-282-3	TAGCCTCTACTTGGCTTTGTCTG	23	0	1	0	2	0	0	419.379	404.171	819.847	463.423	73.9546	604.855
miR-282-4	TAGCCTCTCCTTGGCTTTGTCT	22	5098	4587	10756	5868	761	7587	0	0	0	0.236924	0	0
miR-282-5	TAGCCTCTCCTCGGCTTTGTCTG	23	0	0	0	3	0	0	0.0822633	0.176225	0	0.157949	0	0.0797225
miR-29-1	CTAGCACCATCTGAAATCGGTTA	23	0	2	0	0	0	0	0	0.176225	0	0	0	0
miR-29-2	TAGCACCATTTGAAATCAGTTA	22	0	0	0	0	1	0	0	0	0	0	0.0971808	0
miR-2944-1	AAGGAACTTCTGGTGTGATATG	22	6	0	0	0	0	0	0.49358	0	0	0	0	0
miR-3-1	GTCAAACTCTTCAGTCGGT	19	0	0	0	0	0	1	0	0	0	0	1.45771	0
miR-30-1	TGGGAGAGGATTGTTTACGCCA	22	0	0	0	0	15	0	0	0.0881124	0	0	0	0
miR-30-2	TGTAAACATCCCTGACTGG	19	0	0	0	0	2	0	0	0	0	0	0.194362	0
miR-3015-1	CGGATATTGTGAGAACGCTC	20	0	1	0	0	0	0	0	0	0	0.0789747	0	0
miR-305-1	GGCACTTGTTGGAGTACACTT	21	0	0	0	1	0	0	13.738	10.3091	10.6711	7.34464	3.79005	13.2339
miR-305-2	GGCGCTTGTTGGAGTACACTTA	22	167	117	140	93	39	166	4.44222	9.78047	3.50623	2.84309	2.0408	2.23223
miR-306-1	CAGAGCCGCCTCGTGCCTCAG	21	54	111	46	36	21	28	0	0	0.0762223	0	0	0
miR-306-2	CTGAGGCACGAGGCGGCTCTG	21	0	0	1	0	0	0	1.31621	0.0881124	0.228667	0	0	0.31889
miR-306-3	TCAGGTACTAGGTGACTCTGAG	22	16	1	3	0	0	4	854.058	586.476	644.079	547.215	190.377	727.149
miR-306-4	CCAGGTACTAGGTGACTCTGA	21	10382	6656	8450	6929	1959	9121	4.52448	14.1861	6.78379	2.68514	2.72106	4.38474
miR-308-1	AATCACAGGATAATACTGCG	20	55	161	89	34	28	55	0	0	0	0	0	0.0797225
miR-31-1	AGGCAAGAAGTCGGCATAG	19	5454	2511	9443	4849	1295	6871	448.664	221.25	719.767	382.948	125.849	547.774
miR-31-2	GGCTGTGTCACTTCGAGC	18	0	0	2	4	0	2	0	0	0.152445	0.315899	0	0.159445
miR-316-1	ACAGCAAAGTGAAAAGGTCTCC	22	5	0	9	3	0	5	0.411317	0	0.686001	0.236924	0	0.398613
miR-316-2	TGTCTTTTTCCGCTTTGCTGCTG	23	267	109	180	224	35	122	21.9643	9.60425	13.72	17.6903	3.40133	9.72615
miR-316-3	TGTCTTTTTCCGCTTTGCTGCT	22	10	23	20	40	0	10	0.822633	2.02658	1.52445	3.15899	0	0.797225
miR-317-1	TGAACACATCTGGTGGTATCTC	22	0	1	10	1	0	3	0	0.0881124	0.762223	0.0789747	0	0.239168
miR-317-2	GTGAACACAGCTGGTGGTAT	20	384	670	552	360	85	573	31.5891	59.0353	42.0747	28.4309	8.26037	45.681
miR-317-3	CGGGTGCCACGCTGTGCTCTCT	22	115	183	145	145	47	94	9.46028	16.1246	11.0522	11.4513	4.5675	7.49392
miR-317-4	TGAACACAGCTGGTGGTATA	20	13	1	17	4	1	17	1.06942	0.0881124	1.29578	0.315899	0.0971808	1.35528
miR-320-1	AAAAGCTGGGTTGAGAGGGCGAA	23	0	4	0	0	0	0	0	0.35245	0	0	0	0
miR-322-1	CAGCAGCAATTCATGTTTTGGA	22	4	0	0	0	0	0	0.329053	0	0	0	0	0
miR-33-1	CAATATCACTACAAGGCAAATC	22	0	1	15	9	0	7	0	0.0881124	1.14333	0.710772	0	0.558058
miR-3338-1	CATGTACTTACTTTGTTTGTT	21	0	10	5	2	0	2	0	0.881124	0.381112	0.157949	0	0.159445
miR-3347-1	TCATTGCATTTGCTGTCTC	19	0	1	0	0	0	0	0	0.0881124	0	0	0	0
miR-34-1	TGGCAGTGTTGTTAGCTGGTT	21	17	8	72	26	2	22	1.39848	0.704899	5.48801	2.05334	0.194362	1.7539
miR-34-2	TGGCAGTGTGGATAGCTGGT	20	0	0	1	1	0	1	0	0	0.0762223	0.0789747	0	0.0797225
miR-34-3	AGCCACTAACGACACTGCTCCT	22	105	70	126	102	17	96	0	0	0	0.394873	0	0.0797225
miR-34-4	AGGCAGTGTGGTTAGCTGGTT	21	17	16	9	11	0	12	8.63765	6.16787	9.60401	8.05542	1.65207	7.65336
miR-34-5	TGGCAGTGTAGTTAGCTAGT	20	0	0	1	0	2	0	1.39848	1.4098	0.686001	0.868721	0	0.956671
miR-34-6	TGGCAGTGTGGTTAGCTGGTTGTG	24	29	29	25	25	0	23	0	0	0.0762223	0	0.194362	0
miR-34-7	TGGCAGTGTGGTTAGCTGGTA	21	921	754	1123	908	254	986	2.38564	2.55526	1.90556	1.97437	0	1.83362
miR-34-8	CGGCAGTGTAGTTAGCTGGTT	21	0	0	1	0	0	0	75.7645	66.4367	85.5977	71.709	24.6839	78.6064
miR-342-1	TCTCACACAGAAATCGCACCCATC	24	0	0	0	5	0	1	0	0	0.0762223	0	0	0
miR-351-1	TCCCTGAGGAGCCCTTTGAGCCTG	24	0	0	0	0	0	3	0	0	0	0	0	0.239168
miR-3572-1	GAACAGGGCAGAGGTGGA	18	5	0	0	0	0	0	0.411317	0	0	0	0	0
miR-36-1	GTGGATGTATGACATGAT	18	0	0	0	0	0	1	0	0	0	0	0	0.0797225
miR-361-1	TCCCCCAGGTGTGATTCTGATT	22	0	1	0	0	0	0	0	0.0881124	0	0	0	0
miR-375-1	TTGTCGTCGGCTCGCGCGC	19	0	5	0	0	0	0	0	0.440562	0	0	0	0
miR-379-1	ATAGTAGACCGTATAGCGT	19	0	0	1	0	0	0	0	0	0.0762223	0	0	0
miR-449-1	TGGCCGTTTTGTTAGCTGGT	20	0	0	0	1	0	0	0	0	0	0.0789747	0	0
miR-451-1	TTTAGTAATGGTAATGGTTCT	21	5	0	0	0	0	0	0.411317	0	0	0	0	0
miR-458-1	ATAGCTCTTTGAATGGTACTGC	22	0	0	0	2	0	0	0	0	0	0.157949	0	0
miR-46-1	TGTCATGGAGTTGCTCTCTTTT	22	0	3	0	0	0	0	0	0.264337	0	0	0	0
miR-46-2	CTGTCATGGAATTGCTCTCTTTG	23	0	14	1	0	0	2	0	1.23357	0.0762223	0	0	0.159445
miR-46-3	CTGTCATGGAGTTGCTCTCTTT	22	7	6	7	0	0	8	0.575843	0.528674	0.533556	0	0	0.63778
miR-4856-1	TGATGACGACACTGATGA	18	0	0	0	3	0	0	0	0	0	0.236924	0	0
miR-503-1	GGTATTGTGTCCGCTCCAG	19	0	3	0	0	0	0	0	0.264337	0	0	0	0
miR-515-1	CTCTTGAGGGAAGCACTTTCTG	22	0	0	0	0	14	0	0	0	0	0	1.36053	0
miR-598-1	TACGTCATCGTCGTCATCGTTAT	23	0	0	0	0	0	1	0	0	0	0	0	0.0797225
miR-6497-1	CTCTTAGGACCGGGGCGTG	19	1	1	1	4	15	3	0.0822633	0.0881124	0.0762223	0.315899	1.45771	0.239168
miR-6497-2	TTTGGAGGGGAAGCGGAG	18	4	0	1	2	1	0	0.329053	0	0.0762223	0.157949	0.0971808	0
miR-67-1	CCACAACCTCCTTGAGTGAGCG	22	19	20	3	11	6	14	1.563	1.76225	0.228667	0.868721	0.583085	1.11612
miR-67-2	TCACAACCTCCTTGAGTAAGCGA	23	15	3	3	0	0	1	1.23395	0.264337	0.228667	0	0	0.0797225
miR-67-3	ACTCACTCAACCTGGGTGTGATG	23	0	0	2	0	0	0	0	0	0.152445	0	0	0
miR-67-4	TCACAACCTCCTTGAGTGAGTGA	23	3	3	0	0	0	1	0.24679	0.264337	0	0	0	0.0797225
miR-676-1	CCGTCCTGAGGTTGTTGAGCTA	22	0	0	0	0	8	0	0	0	0	0	0.777446	0
miR-6790-1	CGACGTCGGCGACCCTCAC	19	0	0	0	1	0	0	0	0	0	0.0789747	0	0
miR-7-1	TGGAAGACTGGTGATTTTGTTGTT	24	673	1231	468	902	227	1144	55.3632	108.466	35.672	71.2351	22.06	91.2026
miR-7-2	CAAGAAATCACTAATCTGCCTA	22	0	0	2	0	0	0	1.48074	0.440562	1.14333	1.26359	0	2.39168
miR-7-3	CTGGAAGACTAGTGATTTTGTTGTT	25	159	280	257	235	76	269	0.164527	1.32169	0.99089	2.76411	0.194362	1.59445
miR-7-4	TGGAAGACTAGTGATTTTGTTGTTT	25	35358	67186	52029	49686	11802	63077	0.0822633	0	0.152445	0	0.0971808	0.159445
miR-7-5	TGGAAGACTAGTGATTTTGTTGTTC	25	250	592	406	414	193	522	0	0.0881124	0	0	0	0.159445
miR-7-6	TGGAAGACTAGTGATTGTTGTT	22	51	62	229	51	19	86	0	0	0.0762223	0	2.81824	0.0797225
miR-7-7	TGGAAGACTAGTGATTTTGTTGTG	24	151	108	140	155	27	179	0	0	0.152445	0	0	0
miR-7-8	CAAGGAATCACTAATCTGCCTA	22	130	383	361	104	11	235	13.0799	24.6715	19.5891	18.559	7.38574	21.4454
miR-71-1	TTCTCACTACCTTGTCTTTCAT	22	18	5	15	16	0	30	0	0	0.152445	0	0	0
miR-71-2	TGAAAGACATGGGTAGTGAGATT	23	2	15	13	35	2	20	2908.67	5919.92	3965.77	3923.94	1146.93	5028.66
miR-71-3	TGAAAGACACGGGTAGTGAGA	21	1	0	2	0	1	2	81.852	44.1443	43.9803	59.31	20.0192	55.0883
miR-71-4	TGAAAGACATGGGTAGTGAGACG	23	0	1	0	0	0	2	0.98716	0.793011	0.457334	0.0789747	0.777446	0.31889
miR-71-5	TCTCACTACTTTGTCTTTGGCG	22	0	0	1	0	29	1	20.5658	52.1625	30.9463	32.6955	18.7559	41.6152
miR-7386-1	TTGGATAAAGAGCTTATTT	19	0	0	2	0	0	0	3.94864	2.37903	4.57334	2.52719	3.10979	3.1889
miR-745-1	CGGCTCATCGTATGGCAGTTTGC	23	995	501	577	751	206	691	4.19543	5.46297	17.4549	4.02771	1.84644	6.85614
miR-745-2	CAGCTGCCTAGCGAAGGGCAAC	22	12	9	6	1	8	4	12.4218	9.51614	10.6711	12.2411	2.62388	14.2703
miR-750-1	CCAGATCTATCTTTCCAGCTCA	22	48	27	60	32	32	40	10.6942	33.747	27.5163	8.21336	1.06899	18.7348
miR-7911-1	CTCCCGGCCGATGCACCA	18	1	3	4	4	5	1	0.0822633	0.264337	0.304889	0.315899	0.485904	0.0797225
miR-8-1	TAATACTGTCAGGTAACGATGT	22	0	1	3	0	0	1	0	0	0	0	0.874627	0
miR-8-2	TAATACTGTTAGGTAAAGATGT	22	1	0	0	0	0	2	0	0.0881124	0.228667	0	0	0.0797225
miR-80-1	TGAGATCATTAGTTGAAAGCCGA	23	0	0	0	0	9	0	0.164527	0.704899	0.0762223	0.0789747	0	0.159445
miR-81-1	TGAGATCATCGTGAAAGCTG	20	2	8	1	1	0	2	0.0822633	0	0	0	0	0.159445
miR-8364-1	TCTCTCTTTCGCACACTTCT	20	0	0	0	3	0	0	0	0	0	0.236924	0	0
miR-8536-1	CCTATCTCAGCTATGTCACTA	21	0	0	1	0	0	0	0	0	0.0762223	0	0	0
miR-87-1	ATGAGCAAAGTTTCAGGCGTG	21	0	0	0	0	22	2	0	0	0	0	2.13798	0.159445
miR-87-2	GTGAGCAAATTTTCAGGTGTGT	22	7	7	2	6	1	5	0.575843	0.616787	0.152445	0.473848	0.0971808	0.398613
miR-87-3	GTGAGCAAACTTTCAGGTGTGT	22	33385	57672	30795	23761	7046	37973	2746.36	5081.62	2347.27	1876.52	684.736	3027.3
miR-8791-1	TGCTGTCGTTGCCCTCCTGG	20	18	0	1	0	0	0	1.48074	0	0.0762223	0	0	0
miR-9-1	CATAAAGCTAGATTACCAAAGC	22	0	4	1	0	0	1	0	0.35245	0.0762223	0	0	0.0797225
miR-9-2	CTTTGGCGATTTAGCTCCGTGA	22	173	146	194	148	71	156	3.12601	5.28674	7.46979	3.31694	6.60829	5.58058
miR-9-3	TCTTTGGTATCCTAGCTGT	19	57	92	151	57	29	87	0	0	0.152445	0.157949	0	0.31889
miR-9-4	TCTTTGGTTATCTAGCTGTATGAG	24	4	4	10	5	0	2	0	0	0	0.0789747	0	0
miR-9-5	TCTTTGGTTATCTAGCTGTGT	21	10	59	4	12	5	16	0	0	0	0	2.13798	0.159445
miR-9-6	TAAAGTTATGGTACCGAAGTTA	22	18	48	31	9	3	31	2.38564	5.90353	0.914668	1.73744	0.0971808	2.94973
miR-9-7	TCTTTGGTTTTCTAGCTGTAT	21	0	0	0	1	0	0	14.2316	12.8644	14.7871	11.6883	6.89984	12.4367
miR-9-8	ATAAAGCTAGGTTACCGAAGT	21	0	0	0	0	0	2	0	0.176225	0	0	0	0
miR-9-9	TCTTTGGTCTCCTAGCTG	18	0	0	1	0	0	0	0.164527	0	0.0762223	0.0789747	0	0
miR-9-10	ATAAAGCTAGATTACCAAAGCA	22	38	60	98	42	68	70	18.3447	49.7835	38.5685	18.717	2.42952	30.6135
miR-9-11	TAAAGTTATGGTACCGAAG	19	0	0	2	2	0	4	48.3708	127.499	82.3963	45.2525	22.3516	70.3153
miR-9-12	TCTTTGGTTCTCTAGCTGTATGAT	24	0	0	0	1	0	0	17.1108	29.9582	26.2967	10.9775	4.47032	20.967
miR-9-13	TCTTTGGTTATTTAGCTTTC	20	0	0	0	0	22	2	4.68901	8.10634	11.5096	4.50156	2.81824	6.93586
miR-9-14	TCTTTGGTTACCTAGCTGTAT	21	29	67	12	22	1	37	0.329053	0.35245	0.762223	0.394873	0	0.159445
miR-9237-1	TCTTGTTGTTGTTGGTTCA	19	0	2	0	0	0	0	0	0	0	0	1.16617	0
miR-927-1	CAAAGCGTTTGGGTTCTAAAA	21	2	0	1	1	0	0	0	0	0	0	0.583085	0
miR-927-2	CAAAGCGTTTGGATTCTAAA	20	223	565	506	237	25	384	0	0	0	0	0	0.159445
miR-927-3	CAAAGCGTTTGGATTCTAAAAC	22	588	1447	1081	573	230	882	0.822633	5.19863	0.304889	0.947696	0.485904	1.27556
miR-929-1	CTCCCTAATCGAGTCAGGTTG	21	208	340	345	139	46	263	0	0	0	0.157949	0	0
miR-941-1	CACCCGGCTGTGTGCACATGT	21	0	0	0	0	12	0	1.48074	4.22939	2.36289	0.710772	0.291542	2.4714
miR-942-1	TCTTCTCTGTTTTGGCCATGTG	22	0	0	0	0	6	0	0.0822633	0	0	0	0	0.159445
miR-9447-1	TTCACCTTCTTGCAGCTG	18	0	0	0	0	0	2	0	0	0	0.0789747	0	0
miR-959-1	TGTCATCGCGGTTATTAT	18	0	0	0	2	0	0	0.329053	0.616787	0.838445	0.157949	0	0.239168
miR-965-1	TAAGCGTATAGCTTTTCCCATT	22	1	0	0	0	0	2	5919.59	3725.39	5145.16	4335	2125.64	5448.64
miR-970-1	AGCCTTGCGTGTGCTCTTATTGGTA	25	4	7	11	2	0	3	0	0	0	0	0	0.159445
miR-970-2	TCATAAGACACACGCGGCTCT	21	71959	42280	67502	54891	21873	68345	1.80979	0.704899	0.457334	1.10565	0.0971808	0.63778
miR-981-1	TTCGTTGTCAACGAAACCTGCA	22	22	8	6	14	1	8	0	0	0.0762223	0	0	0
miR-981-2	TTCGTTGTCGCCGAAACCTGCT	22	0	0	1	0	0	0	1.06942	1.85036	0.381112	1.50052	0.194362	1.27556
miR-981-3	TTCGTTGTCGACGAAACCTGCC	22	13	21	5	19	2	16	0.0822633	0.528674	0.152445	0.0789747	0	0.239168
miR-981-4	TTCGTTGTCAACGAAACCTGC	21	1	6	2	1	0	3	4.77127	4.58184	3.35378	1.34257	1.26335	2.07279
miR-981-5	TTCGTTGTCGACGAAACCTGA	21	58	52	44	17	13	26	6.25201	7.40144	3.04889	2.76411	2.23516	4.38474
miR-988-1	CCCCTTGTTACAAACCTCAC	20	76	84	40	35	23	55	0	0	0	0	0	0.398613
miR-989-1	TGTGATGTGACGTAGTGGAA	20	0	0	0	0	0	5	3.12601	9.9567	2.82023	1.50052	2.13798	3.98613
miR-989-2	GTGTGATGTGACGTAGTGGAAG	22	38	113	37	19	22	50	0	0	0.0762223	0	0	0
miR-995-1	CCCGGATACTGTGAGTGTTG	20	0	5	2	0	0	2	0	0.440562	0.152445	0	0	0.159445
miR-998-1	TAGCACCATGGGATTCAGCTCA	22	4228	4237	5622	3556	1021	5705	347.809	373.332	428.522	280.834	99.2216	454.817
undef-miR-1	CGATCGCGTCCGTCGACC	18	1	0	0	0	0	0	0.0822633	0	0	0	0	0
undef-miR-2	TGAACCTTTTCTTTGTTTT	19	0	0	1	0	0	0	0	0	0.0762223	0	0	0
undef-miR-3	TGAGAGGACGCTGGCCGC	18	0	0	0	0	0	4	0	0	0	0	0	0.31889
undef-miR-4	AGGGGTTTCTTTCGGCCTCCAG	22	0	0	0	1	0	0	0	0	0	0.0789747	0	0
undef-miR-5	ATGTGGTGCTCGGGAGGT	18	1	0	0	0	0	0	0.0822633	0	0	0	0	0
undef-miR-6	GGTATGACGGGAGAGACG	18	0	0	0	1	0	0	0	0	0	0.0789747	0	0
undef-miR-7	TTAACTAGATGAAGTCGCGG	20	3	0	0	0	0	0	0.24679	0	0	0	0	0
undef-miR-8	TGAGGTAGTAAGTTGTATCG	20	1	1	1	1	0	1	0.0822633	0.0881124	0.0762223	0.0789747	0	0.0797225
undef-miR-9	TGGTAACTCCAAACCATTGCCGG	23	0	0	1	0	0	0	0	0	0.0762223	0	0	0
undef-miR-10	CCAGTCTTGCATTTATTCCA	20	0	0	0	0	9	0	0	0	0	0	0.874627	0
undef-miR-11	TGAGATCTTGATAAACTCGCCT	22	4	0	0	0	0	0	0.329053	0	0	0	0	0
undef-miR-12	TAGCACCATGGAATTCAGCTC	21	0	0	1	0	0	0	0	0	0.0762223	0	0	0
undef-miR-13	CCTGGATTCGGTGTGCTG	18	0	0	1	4	0	0	0	0	0.0762223	0.315899	0	0
undef-miR-14	TGGACGGAAAACTGATAAGA	20	0	0	0	3	0	0	0	0	0	0.236924	0	0
undef-miR-15	TGAGATCATTTTGAAAGCTGAT	22	3	3	16	3	0	8	0.24679	0.264337	1.21956	0.236924	0	0.63778
undef-miR-16	ACCCTGTAGATCCGAATTTGTT	22	108	108	79	63	12	117	8.88444	9.51614	6.02156	4.9754	1.16617	9.32754
undef-miR-17	AACCCGTAAATCCGAACTTGT	21	6	2	5	7	14	2	0.49358	0.176225	0.381112	0.552823	1.36053	0.159445
undef-miR-18	CATCACAGTCCGAGTTCT	18	0	0	2	0	1	4	0	0	0.152445	0	0.0971808	0.31889
undef-miR-19	TATCACAGCCATTTTGACG	19	0	1	0	0	0	0	0	0.0881124	0	0	0	0
undef-miR-20	CTTGGCACTGGGAGAATTCACA	22	649591	375166	398679	476799	232512	455500	53437.5	33056.8	30388.2	37655	22595.7	36313.6
undef-miR-21	AGCGAGGTATAGAGTTCCTACG	22	30	44	130	47	1	61	2.4679	3.87694	9.9089	3.71181	0.0971808	4.86308
undef-miR-22	TGACTAGACCGAACACTCGTGCTA	24	6	0	0	0	0	0	0.49358	0	0	0	0	0
undef-miR-23	TATCACAGCCAGCTTTGATGAGCT	24	0	0	7	0	0	2	0	0	0.533556	0	0	0.159445
undef-miR-24	TCACAGCCAGCTTTGATGAGCT	22	0	8	0	0	0	2	0	0.704899	0	0	0	0.159445
undef-miR-25	TCACAGCCAGCTTTGATGAGCA	22	310	749	250	194	143	285	25.5016	65.9962	19.0556	15.3211	13.8969	22.7209
undef-miR-26	TAATCTCATTTTGTAACTGTGA	22	1	0	8	2	0	2	0.0822633	0	0.609778	0.157949	0	0.159445
undef-miR-27	ATTGTACTTCATCAGGTGCTCTGG	24	19	32	51	18	0	55	1.563	2.8196	3.88734	1.42154	0	4.38474
undef-miR-28	CCAGGTACTAAGTGACTCT	19	0	1	0	0	0	0	0	0.0881124	0	0	0	0
undef-miR-29	TCACAACCTCCTTGAGTGAGCG	22	12060	16629	10882	6172	2553	7389	992.096	1465.22	829.451	487.432	248.103	589.07
undef-miR-30	TAAAGCTAGATTACCAAAGCA	21	0	0	1	0	0	1	0	0	0.0762223	0	0	0.0797225
undef-miR-31	GTGAGCAAAATTTCAGGTGTG	21	0	1	1	0	0	1	0	0.0881124	0.0762223	0	0	0.0797225
undef-miR-32	TTTAGAATTCCTACGCTTTACCG	23	0	0	5	1	0	0	0	0	0.381112	0.0789747	0	0
undef-miR-33	TCAATTCCGTAGTGCATTGCAGT	23	81	134	108	100	30	153	6.66333	11.8071	8.23201	7.89747	2.91542	12.1975
undef-miR-34	TCATAAGACACACGCGGCT	19	199	181	276	128	45	240	16.3704	15.9483	21.0374	10.1088	4.37314	19.1334
undef-miR-35	TAGCACCATGAGATTCAGCTCA	22	2	0	1	3	0	5	0.164527	0	0.0762223	0.236924	0	0.398613
undef-miR-36	TGTTAACTGTAAGACTGTGTCT	22	0	0	1	0	0	1	0	0	0.0762223	0	0	0.0797225
undef-miR-37	TCTTTGGTATCCTAGCTGTAG	21	31464	31121	60580	37249	8817	54214	2588.33	2742.15	4617.55	2941.73	856.843	4322.08
undef-miR-38	TAGAACGGCCATCTGATT	18	12	5	66	21	61	32	0.98716	0.440562	5.03067	1.65847	5.92803	2.55112
undef-miR-39	TCGGTGAAATATTTTGACCAAT	22	0	0	3	0	0	0	0	0	0.228667	0	0	0
undef-miR-40	CAAGTTTGGTGATACGCGGGCA	22	386	278	203	223	189	316	31.7536	24.4952	15.4731	17.6113	18.3672	25.1923
undef-miR-41	CTGACTAAGCCCGCTCCCCA	20	0	3	0	0	0	0	0	0.264337	0	0	0	0
undef-miR-42	GGGCTCGGAATAGGACAAG	19	0	0	0	3	0	0	0	0	0	0.236924	0	0
undef-miR-43	ACGGATGCGAGACATGGCTC	20	0	0	0	0	0	2	0	0	0	0	0	0.159445
undef-miR-44	TGTCGCTGGACGTGCTGGC	19	3	0	0	0	0	0	0.24679	0	0	0	0	0
undef-miR-45	TTTGTTCGCCCCGGCTCGTGTCG	23	170	39	119	134	226	74	13.9848	3.43638	9.07046	10.5826	21.9629	5.89947
undef-miR-46	CGCCTGTTGTCGCAGCCG	18	78	88	59	64	92	41	6.41654	7.75389	4.49712	5.05438	8.94063	3.26862
undef-miR-47	TGAAGAGGAGAAACGTGA	18	0	4	0	0	0	0	0	0.35245	0	0	0	0
undef-miR-48	CGGCGGCGGCGCGTGGCG	18	0	0	0	3	0	0	0	0	0	0.236924	0	0
undef-miR-49	TATAGTTAGTGTGGTTTT	18	0	0	0	0	0	2	0	0	0	0	0	0.159445
undef-miR-50	ATCGCATCAACACTCGTCTGTT	22	0	0	0	1	16	0	0	0	0	0.0789747	1.55489	0
undef-miR-51	TTATCAGAAGACAGTAGCAG	20	3	0	0	0	0	0	0.24679	0	0	0	0	0
undef-miR-52	TTGTGGGTTTTGGATTCTGT	20	0	0	2	0	0	0	0	0	0.152445	0	0	0
undef-miR-53	ATCCCACTTCTGGCACCA	18	8	9	21	9	8	8	0.658107	0.793011	1.60067	0.710772	0.777446	0.63778
undef-miR-54	GTAGTTTTCGTTTGTCGTT	19	0	0	0	0	0	1	0	0	0	0	0	0.0797225
undef-miR-55	ATCCCACCGCTGTCACCA	18	588	460	1215	886	659	624	48.3708	40.5317	92.6101	69.9716	64.0422	49.7469
undef-miR-56	TGAGGTAGTAGGTTGCATAG	20	327	414	100	299	155	384	26.9001	36.4785	7.62223	23.6134	15.063	30.6135
undef-miR-57	TAAAGTGCTGACGGTGCAGAT	21	0	0	0	0	0	1	0	0	0	0	0	0.0797225
undef-miR-58	TGGCAGTGTCTTAGCTGGTTGTT	23	0	4	0	0	0	0	0	0.35245	0	0	0	0
undef-miR-59	TAATACTGTCTGGTAAAACCG	21	5	0	0	0	0	1	0.411317	0	0	0	0	0.0797225
undef-miR-60	TCTTGGAGTAGGTCATTGGGTGG	23	0	0	0	0	4	0	0	0	0	0	0.388723	0
undef-miR-61	TGAGAACCACGTCTGCTCTGAG	22	0	0	0	2	0	0	0	0	0	0.157949	0	0
undef-miR-62	ACGGGCGGGCGGGAGGAG	18	0	0	0	0	0	1	0	0	0	0	0	0.0797225
undef-miR-63	TTGGTCCCCTTCAACCAGCTGC	22	1	0	0	0	0	2	0.0822633	0	0	0	0	0.159445
undef-miR-64	ATCTCAGGTTCGTCAGCCCATGT	23	0	0	0	0	0	3	0	0	0	0	0	0.239168
undef-miR-65	TAGCAGCACGTAAATACTGGAGT	23	0	0	0	0	10	0	0	0	0	0	0.971808	0
undef-miR-66	ACCATCGACCGTTGACTGTAC	21	0	0	0	0	3	0	0	0	0	0	0.291542	0
undef-miR-67	TACAGTAGTCTGCACATTGGTTA	23	0	1	0	1	0	0	0	0.0881124	0	0.0789747	0	0
undef-miR-68	TTAAGACTTGTAGTGATGTTT	21	0	0	0	0	6	19	0	0	0	0	0.583085	1.51473
undef-miR-69	TGGAAGACTTGTGATTTTGTTGTT	24	20	22	17	21	3	7	1.64527	1.93847	1.29578	1.65847	0.291542	0.558058
undef-miR-70	TTGACTTGACCTTTGACC	18	5	0	0	0	0	0	0.411317	0	0	0	0	0
undef-miR-71	GGTAAGGTCAAAGGTCAG	18	6	0	0	1	0	0	0.49358	0	0	0.0789747	0	0
undef-miR-72	CGCTGGACTGGGAGCCCTCGC	21	0	0	2	3	0	0	0	0	0.152445	0.236924	0	0
undef-miR-73	CCAGAAGTTTATATTTTA	18	0	6	0	0	0	0	0	0.528674	0	0	0	0
undef-miR-74	GTGTGCGAGTGCTTCTGT	18	0	0	0	1	0	0	0	0	0	0.0789747	0	0
undef-miR-75	TGGAATGTAAAGAAGTGTGTAT	22	8	13	7	7	51	1	0.658107	1.14546	0.533556	0.552823	4.95622	0.0797225
undef-miR-76	TAACACTGTCTGGTAACGATGTT	23	1	0	3	2	17	6	0.0822633	0	0.228667	0.157949	1.65207	0.478335
undef-miR-77	TGAAATGTTTAGGACCACTAG	21	1	0	0	0	0	6	0.0822633	0	0	0	0	0.478335
undef-miR-78	TTCACAGTGGCTAAGTTCCGT	21	3	0	0	0	0	0	0.24679	0	0	0	0	0
undef-miR-79	TCAGGTACTGCGTGACTCTCA	21	0	0	1	0	0	0	0	0	0.0762223	0	0	0
undef-miR-80	TGAACACAGCTGGTGGTATCTCT	23	833	600	695	582	105	744	68.5254	52.8674	52.9745	45.9633	10.204	59.3136
undef-miR-81	CTTGGCACTGGGGGAATTA	19	0	0	0	1	0	0	0	0	0	0.0789747	0	0
undef-miR-82	ACCCTGTAGATCCGAACTTGTG	22	1	0	0	0	0	0	0.0822633	0	0	0	0	0
undef-miR-83	CTGAGATGAAGCACTGTAGCTCA	23	0	0	0	0	10	2	0	0	0	0	0.971808	0.159445
undef-miR-84	CTTTCAGTCGGATGTTTACAGT	22	4	0	0	0	12	0	0.329053	0	0	0	1.16617	0
undef-miR-85	TAAAGGCTGTAGTTATTTTA	20	0	0	0	0	0	1	0	0	0	0	0	0.0797225
undef-miR-86	GTGAGTGAGAGGCGAGTT	18	0	0	1	0	0	0	0	0	0.0762223	0	0	0
undef-miR-87	AGATGATTGTCAGTGGCG	18	0	0	1	0	0	0	0	0	0.0762223	0	0	0
undef-miR-88	TCGTACCGTGAGTAATAATGCG	22	75	139	16	34	1037	74	6.16975	12.2476	1.21956	2.68514	100.776	5.89947
undef-miR-89	ACCGTGGCTTTCGATTGTTAC	21	0	0	1	0	0	4	0	0	0.0762223	0	0	0.31889
undef-miR-90	TGAGAACTGAATTCCATGGGTTT	23	0	0	0	0	18	0	0	0	0	0	1.74925	0
undef-miR-91	TCTCCCAACCCTTGTACCAGTG	22	8	0	0	0	61	3	0.658107	0	0	0	5.92803	0.239168
undef-miR-92	TCGAGGAGCTCACAGTCTAGTAT	23	0	0	0	0	13	0	0	0	0	0	1.26335	0
undef-miR-93	CGAATCATTATTTGCTGCTCTAA	23	0	0	0	0	6	3	0	0	0	0	0.583085	0.239168
undef-miR-94	TAGCAGCACGTAAATATTGGTG	22	0	0	0	0	2	0	0	0	0	0	0.194362	0
undef-miR-95	TGTAACAGCAACTCCATGTGGAA	23	0	0	0	0	0	2	0	0	0	0	0	0.159445
undef-miR-96	TCCCTGTCCTCCAGGAGCTCACT	23	0	0	0	0	5	0	0	0	0	0	0.485904	0
undef-miR-97	TAGTGCAATATTGCTTATAGGGTT	24	0	0	0	0	11	0	0	0	0	0	1.06899	0
undef-miR-98	CGGGGCAGCTCAGTACAGGAT	21	0	0	0	2	0	0	0	0	0	0.157949	0	0
undef-miR-99	TATTTTAGAAGTTACAGGGG	20	0	4	0	0	0	1	0	0.35245	0	0	0	0.0797225
undef-miR-100	GCACACTCTCAGACTACA	18	0	0	0	2	0	0	0	0	0	0.157949	0	0
undef-miR-101	TACTGGCCTGCTAAGTCCCAAAT	23	0	0	0	0	0	2	0	0	0	0	0	0.159445
undef-miR-102	CAAATTCGGTTCTAGAGAGGTTT	23	59	112	41	39	6	43	4.85354	9.86859	3.12511	3.08001	0.583085	3.42807
undef-miR-103	ATATTGTCCTGTCACAGCAGTA	22	160	191	323	147	70	243	13.1621	16.8295	24.6198	11.6093	6.80266	19.3726
undef-miR-104	CATCACAGCCAGAGTTCTAG	20	8	8	0	3	4	4	0.658107	0.704899	0	0.236924	0.388723	0.31889
undef-miR-105	ACGCGTATTCTTGGGGAATTAAC	23	0	7	15	2	0	3	0	0.616787	1.14333	0.157949	0	0.239168
undef-miR-106	TATCACAGCCATTTTTGACGAGT	23	19	201	194	60	16	107	1.563	17.7106	14.7871	4.73848	1.55489	8.53031
undef-miR-107	TACTGGCCTGCTAAGTCCCAAG	22	7	6	9	8	0	9	0.575843	0.528674	0.686001	0.631797	0	0.717503
undef-miR-108	TGGGAAGTAAGGAAGCACGGA	21	11	10	2	4	0	4	0.904897	0.881124	0.152445	0.315899	0	0.31889
undef-miR-109	CCTGCTGCTTAAGTGCTTATCA	22	128	128	108	69	19	98	10.5297	11.2784	8.23201	5.44925	1.84644	7.81281
undef-miR-110	AATGGCACTGGAAGAATTCACGGG	24	15801	3520	17727	17912	4886	14333	1299.84	310.156	1351.19	1414.59	474.825	1142.66
undef-miR-111	TAGGAACTTCATACCGTGCTCT	22	261378	265901	366410	205361	45911	341640	21501.8	23429.2	27928.6	16218.3	4461.67	27236.4
undef-miR-112	AGCGAGGTATAGAGTTCCTAC	21	10	12	16	2	0	9	0.822633	1.05735	1.21956	0.157949	0	0.717503
undef-miR-113	TGGTAACTCCACCACCGTTGG	21	11	1	13	16	0	18	0.904897	0.0881124	0.99089	1.26359	0	1.43501
undef-miR-114	CAATGCCCTTGGAAATCCCA	20	25	23	12	6	0	22	2.05658	2.02658	0.914668	0.473848	0	1.7539
undef-miR-115	TGACTAGATCCACACTCATTC	21	214	237	267	171	53	182	17.6044	20.8826	20.3514	13.5047	5.15058	14.5095
undef-miR-116	TGACTAGATTCACACTCGTCCA	22	1	0	0	0	0	1	0.0822633	0	0	0	0	0.0797225
undef-miR-117	TCACAGCCAGCTTTGATGAA	20	15	25	1	0	0	0	1.23395	2.20281	0.0762223	0	0	0
undef-miR-118	ATTGTACTTCATCAGGTGCTCT	22	0	2	10	0	0	3	0	0.176225	0.762223	0	0	0.239168
undef-miR-119	CACAACCTTCTTGAGTGAGCGA	22	0	1	1	0	0	3	0	0.0881124	0.0762223	0	0	0.239168
undef-miR-120	ACTCACTCAACCTGGGTGTG	20	0	0	1	0	0	0	0	0	0.0762223	0	0	0
undef-miR-121	AGGCAAGAGGTCGGCATAGA	20	0	1	0	0	0	0	0	0.0881124	0	0	0	0
undef-miR-122	TAATCTCATTCGGTAACTGTGA	22	1	10	3	3	6	7	0.0822633	0.881124	0.228667	0.236924	0.583085	0.558058
undef-miR-123	TCTCACTATCTTGTCTTTCATG	22	2	9	12	11	0	10	0.164527	0.793011	0.914668	0.868721	0	0.797225
undef-miR-124	ATAAAGCTAGATTACCAAAG	20	214	369	1021	393	69	556	17.6044	32.5135	77.823	31.037	6.70548	44.3257
undef-miR-125	CATCTTACCGGGCAGCATTAGA	22	16027	7524	9223	11761	6294	12271	1318.43	662.958	702.998	928.821	611.656	978.275
undef-miR-126	GTGAGCAAAGTTTCAGGTGTGT	22	0	0	0	1	0	0	0	0	0	0.0789747	0	0
undef-miR-127	TAAAGCTAGGTTACCGGAGTTA	22	2087	1071	2539	2169	360	2372	171.684	94.3684	193.528	171.296	34.9851	189.102
undef-miR-128	TTGCACCAGTCCCGGCCTT	19	0	0	1	0	0	0	0	0	0.0762223	0	0	0
undef-miR-129	TCAATTCCGTAGTGCATTGCAG	22	606	389	615	480	49	537	49.8516	34.2757	46.8767	37.9078	4.76186	42.811
undef-miR-130	TGACTAGATTCATACTCGTC	20	0	1	0	1	0	0	0	0.0881124	0	0.0789747	0	0
undef-miR-131	ACCATCGACCGTTGACTGTGCC	22	0	0	2	0	0	0	0	0	0.152445	0	0	0
undef-miR-132	TGTGTAAAAACAATTGTT	18	0	0	0	0	1	0	0	0	0	0	0.0971808	0
undef-miR-133	TGTACTAAACGGTAGGTAGT	20	0	0	2	0	0	0	0	0	0.152445	0	0	0
undef-miR-134	TAGGTTGGGCTGTATTTGGC	20	0	0	0	0	0	2	0	0	0	0	0	0.159445
undef-miR-135	CTTTTCGTGTGTCCTTTG	18	0	0	1	0	0	0	0	0	0.0762223	0	0	0
undef-miR-136	TGTCGGAGGAGGAGGAGT	18	0	0	2	0	0	0	0	0	0.152445	0	0	0
undef-miR-137	TCGGTCGGTGCGAAAGTG	18	3	2	1	0	0	2	0.24679	0.176225	0.0762223	0	0	0.159445
undef-miR-138	CGCAGGACATCATCAGGAA	19	0	0	0	2	0	0	0	0	0	0.157949	0	0
undef-miR-139	TGGAAGACTGGTGATTGTTGT	21	0	0	0	2	0	1	0	0	0	0.157949	0	0.0797225
undef-miR-140	TGAGGTAGTCGGTTGTATT	19	8	13	20	13	9	15	0.658107	1.14546	1.52445	1.02667	0.874627	1.19584
undef-miR-141	TTCGAGCTGTTGTGAATGA	19	0	0	1	0	0	0	0	0	0.0762223	0	0	0
undef-miR-142	TTCCTCGTGTCTCTGCTG	18	3	0	0	0	0	0	0.24679	0	0	0	0	0
undef-miR-143	CTTTTTGCGGTCTGGGCTTGC	21	0	1	0	0	0	0	0	0.0881124	0	0	0	0
undef-miR-144	GCTACGAACCTGAGATTG	18	0	0	0	0	0	1	0	0	0	0	0	0.0797225
undef-miR-145	CTGAGGTCTGGGCTGAGCTG	20	0	0	1	0	0	0	0	0	0.0762223	0	0	0
undef-miR-146	GTGGGCGGAGCGGGCGGCG	19	0	0	1	0	0	0	0	0	0.0762223	0	0	0
undef-miR-147	CGATGCTAGAAACACTGCA	19	2	0	0	0	0	0	0.164527	0	0	0	0	0
undef-miR-148	TTGGAACTGAGCGAGGAA	18	0	0	3	0	0	0	0	0	0.228667	0	0	0
undef-miR-149	GTGGGACTTTGGCAGAGATG	20	0	0	1	0	0	0	0	0	0.0762223	0	0	0
undef-miR-150	CAACGGAATCCCAAAAGCAGCT	22	15	28	6	14	427	15	1.23395	2.46715	0.457334	1.10565	41.4962	1.19584
undef-miR-151	TGCATTGCTGGGCTTGTC	18	0	0	0	1	0	0	0	0	0	0.0789747	0	0
undef-miR-152	TGGCAGTGCGGTTAGCTGGCTGT	23	0	1	0	0	2	0	0	0.0881124	0	0	0.194362	0
undef-miR-153	CAACCAGATGCCGCCCGG	18	0	0	0	2	0	0	0	0	0	0.157949	0	0
undef-miR-154	TGGAAGACGCTGCGCACG	18	0	0	0	2	0	0	0	0	0	0.157949	0	0
undef-miR-155	GGGATAGTACTGTTGACGCG	20	4	0	0	0	0	0	0.329053	0	0	0	0	0
undef-miR-156	TACCGCCGTTCTGCCCTCG	19	0	0	0	1	0	0	0	0	0	0.0789747	0	0
undef-miR-157	TAAAGCTAGATAACCGAAAGT	21	0	0	0	0	9	0	0	0	0	0	0.874627	0
undef-miR-158	TGAGGTAGTTGGTTGTATGGT	21	0	0	0	1	0	0	0	0	0	0.0789747	0	0
undef-miR-159	TGAGGTAGTAGATTGAATAGTT	22	0	0	0	0	0	2	0	0	0	0	0	0.159445
undef-miR-160	TGAGGTAGTAGTTTGTATAG	20	28	32	134	25	1	44	2.30337	2.8196	10.2138	1.97437	0.0971808	3.50779
undef-miR-161	TGAGGTAGTAAGTTGTGTTGT	21	0	0	0	0	12	0	0	0	0	0	1.16617	0
undef-miR-162	CTGCGCCATCTACTGCTTG	19	0	0	0	2	0	0	0	0	0	0.157949	0	0
undef-miR-163	AACCCGTAGATCCAAACTTGT	21	14	0	6	8	0	8	1.15169	0	0.457334	0.631797	0	0.63778
undef-miR-164	TACAGTACTGTGATAACTGAAT	22	0	0	0	0	9	0	0	0	0	0	0.874627	0
undef-miR-165	GCTGTCCCTCATGTCTGTAGA	21	6	0	0	0	0	0	0.49358	0	0	0	0	0
undef-miR-166	TTGAGAGTCGTTGCTTGCGGT	21	0	0	0	0	0	1	0	0	0	0	0	0.0797225
undef-miR-167	TCCCTGAGACCCTTAACCTGTG	22	0	0	0	4	7	0	0	0	0	0.315899	0.680266	0
undef-miR-168	TCGTACCGTGAGTAATAATGCA	22	0	0	0	3	1	0	0	0	0	0.236924	0.0971808	0
undef-miR-169	TATGGCTTTCTATTCCTATGTG	22	0	0	0	1	0	0	0	0	0	0.0789747	0	0
undef-miR-170	TTATTGCTTGAGAATACGCGTAG	23	11	11	4	5	0	7	0.904897	0.969236	0.304889	0.394873	0	0.558058
undef-miR-171	TGAGAACTGAATTCCATAGATGG	23	0	0	0	0	0	3	0	0	0	0	0	0.239168
undef-miR-172	TCTCCCAATCCTTGTACCAGTG	22	9	4	0	0	25	0	0.74037	0.35245	0	0	2.42952	0
undef-miR-173	TAGCAGCACGTAAATATTGGA	21	0	5	2	0	18	1	0	0.440562	0.152445	0	1.74925	0.0797225
undef-miR-174	ATGACCTATGAATTGACAGCCA	22	0	0	0	0	0	1	0	0	0	0	0	0.0797225
undef-miR-175	TAGCTTATCAGACTGGTGTTGG	22	0	3	4	0	26	0	0	0.264337	0.304889	0	2.5267	0
undef-miR-176	CAGGCTGGTTAGATGGTTGTCT	22	0	0	0	0	0	3	0	0	0	0	0	0.239168
undef-miR-177	TGGAAGACAAGTGATTTTGTTGTT	24	7	13	2	5	0	6	0.575843	1.14546	0.152445	0.394873	0	0.478335
undef-miR-178	ACCCTGTAGACCCGAATTTGT	21	0	0	0	0	0	1	0	0	0	0	0	0.0797225
undef-miR-179	TTGTCGGGTGTGAATGTG	18	0	0	0	0	13	0	0	0	0	0	1.26335	0
undef-miR-180	TCACAACCTCCTTGATTGAGC	21	0	1	2	0	0	0	0	0.0881124	0.152445	0	0	0
undef-miR-181	CAACTGCTTCCGCGTGCTG	19	0	0	0	2	0	1	0	0	0	0.157949	0	0.0797225
undef-miR-182	ATTGGTTAAGATATTGCATCGT	22	1530	3407	2959	1922	603	2745	125.863	300.199	225.542	151.789	58.6	218.838
undef-miR-183	CAAGCTCGAACTTTTCCTGCGT	22	1522	2381	1941	805	155	1256	125.205	209.796	147.948	63.5746	15.063	100.132
undef-miR-184	AACCCGTAGATCCGAACTTGTGT	23	318	90	524	401	65	425	26.1597	7.93011	39.9405	31.6688	6.31675	33.8821
undef-miR-185	GACGCATGGACTGATAAGG	19	0	0	0	0	0	1	0	0	0	0	0	0.0797225
undef-miR-186	GGCGCTGGAGGACGTCGG	18	0	0	1	0	0	0	0	0	0.0762223	0	0	0
undef-miR-187	TATCACAGCCAGCTTTGATGT	21	0	0	0	6	0	1	0	0	0	0.473848	0	0.0797225
undef-miR-188	TCACAACCTCCTTGAGTA	18	1	3	3	0	0	0	0.0822633	0.264337	0.228667	0	0	0
undef-miR-189	TACCCGTATGATTTCCGCTGAG	22	0	0	0	3	0	0	0	0	0	0.236924	0	0
undef-miR-190	ATAAAGCTAGGTTACCAAAGCA	22	0	2	0	0	0	0	0	0.176225	0	0	0	0
undef-miR-191	TGAGATCATTGTGAAGGCT	19	0	5	0	2	0	0	0	0.440562	0	0.157949	0	0
undef-miR-192	GTGAGCAAACTCTCAGGTGT	20	0	0	0	0	0	1	0	0	0	0	0	0.0797225
undef-miR-193	GCGTTCGCGGGCTGGGCC	18	1	0	0	0	0	0	0.0822633	0	0	0	0	0
undef-miR-194	GGCGGGCTCGGAGCACGG	18	1	0	0	0	0	0	0.0822633	0	0	0	0	0
undef-miR-195	TGAGGGACGGTAGAGTTTG	19	0	0	0	0	0	1	0	0	0	0	0	0.0797225
undef-miR-196	GAAAGGGATAGGGACATT	18	0	3	0	0	0	0	0	0.264337	0	0	0	0
undef-miR-197	ACGGGAGAGTTGGCTTTG	18	0	0	3	0	0	0	0	0	0.228667	0	0	0
undef-miR-198	GTACTTCTCCGTGTTATCA	19	0	0	0	1	0	0	0	0	0	0.0789747	0	0
undef-miR-199	TAATGTGGACGGGTGACCA	19	0	0	0	0	0	1	0	0	0	0	0	0.0797225
undef-miR-200	GAACTGGGCTGAGCGGGCT	19	0	0	2	0	0	0	0	0	0.152445	0	0	0
undef-miR-201	CGGAAGGCGTCGGTCGGG	18	0	0	0	1	0	1	0	0	0	0.0789747	0	0.0797225
undef-miR-202	GCCCTGACCTGTCCTGTT	18	0	0	0	0	10	0	0	0	0	0	0.971808	0
undef-miR-203	AGTACCAGCTCTCGCAGA	18	0	0	0	0	0	1	0	0	0	0	0	0.0797225
undef-miR-204	TCAGCTATACCTCTTTTAG	19	0	2	0	0	0	0	0	0.176225	0	0	0	0
undef-miR-205	GGGTGAAAGAAGGTTGGT	18	0	0	0	1	0	0	0	0	0	0.0789747	0	0
undef-miR-206	AACTCCACTCTGCTCCCA	18	0	1	0	0	0	0	0	0.0881124	0	0	0	0
undef-miR-207	TCCCCGGCATCTCCCCCA	18	0	0	3	0	1	6	0	0	0.228667	0	0.0971808	0.478335
undef-miR-208	TCTCTTTCTTTCTCTCTC	18	0	0	0	0	0	2	0	0	0	0	0	0.159445
undef-miR-209	CCTCATCTTCCACTCCTT	18	0	0	0	1	0	0	0	0	0	0.0789747	0	0
undef-miR-210	GCTAGGTCCCGGGCTGTG	18	0	0	0	0	0	2	0	0	0	0	0	0.159445
undef-miR-211	ATCCTGGTCACGGCACCA	18	2	0	40	16	0	18	0.164527	0	3.04889	1.26359	0	1.43501
undef-miR-212	TTCCCGGCCAACGCACCA	18	58	74	108	113	65	83	4.77127	6.52032	8.23201	8.92414	6.31675	6.61697
undef-miR-213	TTTGTTGTAAGATCGTATGT	20	0	0	0	0	16	0	0	0	0	0	1.55489	0
undef-miR-214	GGGGAGAGGACTGATGAGG	19	0	0	0	1	0	0	0	0	0	0.0789747	0	0
undef-miR-215	CTTGGCACTGGTAGAATTCACA	22	23	10	416	29	35	35	1.89206	0.881124	31.7085	2.29027	3.40133	2.79029
undef-miR-216	TGAACACAGCTGGTGGTATCTT	22	80	36	78	24	45	71	6.58107	3.17205	5.94534	1.89539	4.37314	5.6603
undef-miR-217	TCAAGGAGTTGGAAGCTGA	19	0	0	0	0	0	2	0	0	0	0	0	0.159445
undef-miR-218	GCGTCGCGTCTCCCGTCCA	19	0	0	1	0	0	0	0	0	0.0762223	0	0	0
undef-miR-219	CAAGAACTCGGCTTCCCC	18	0	0	4	0	0	0	0	0	0.304889	0	0	0
undef-miR-220	CCACCTCCCCTGCAAACGTC	20	0	0	0	0	7	0	0	0	0	0	0.680266	0
undef-miR-221	TTGGTCCCCTTCAACCAGCT	20	0	0	3	2	0	0	0	0	0.228667	0.157949	0	0
undef-miR-222	TGTAAACATCCCCGACTGGAAG	22	6	2	2	9	86	3	0.49358	0.176225	0.152445	0.710772	8.35755	0.239168
undef-miR-223	AGGAGTACATTCTGCTGG	18	0	0	2	0	0	0	0	0	0.152445	0	0	0
undef-miR-224	AGACAAAAGGAAGGGATTG	19	0	0	0	0	0	2	0	0	0	0	0	0.159445
undef-miR-225	ATACAGCTAGATTACCAAAG	20	1	0	0	0	0	0	0.0822633	0	0	0	0	0
undef-miR-226	TTCGGTTATCTAGCTGTATGA	21	0	1	0	0	0	0	0	0.0881124	0	0	0	0
undef-miR-227	CGGAAAGGTTACAAGCTGG	19	0	0	0	1	0	0	0	0	0	0.0789747	0	0
undef-miR-228	TGAGATCATTGTGAAAACTGAT	22	13	77	93	30	10	56	1.06942	6.78465	7.08868	2.36924	0.971808	4.46446
undef-miR-229	TGGAATGTAAAGAAGTATGTAT	22	126	100	31	34	180	102	10.3652	8.81124	2.36289	2.68514	17.4925	8.1317
undef-miR-230	TGAGTATTACTTCAGGTACT	20	1064	2707	2418	967	319	1524	87.5282	238.52	184.306	76.3685	31.0007	121.497
undef-miR-231	TAAGGCACGCGGTGAATGCCA	21	4	7	8	5	0	5	0.329053	0.616787	0.609778	0.394873	0	0.398613
undef-miR-232	TTGGTCCCCTTCAATCAGCTGT	22	0	0	0	0	0	2	0	0	0	0	0	0.159445
undef-miR-233	TGGACGGAGAACTGATAAGGGC	22	7023	2877	4614	5414	1754	5407	577.735	253.499	351.69	427.569	170.455	431.06
undef-miR-234	CTAAGTACTGGTGCCGCAGGA	21	0	3	0	0	0	7	0	0.264337	0	0	0	0.558058
undef-miR-235	AATGGCACTGGTAGAATTCACG	22	34	22	1043	30	11	26	2.79695	1.93847	79.4999	2.36924	1.06899	2.07279
undef-miR-236	CTTGGCACCGAGAGAATTCAC	21	1	0	0	0	1	0	0.0822633	0	0	0	0.0971808	0
undef-miR-237	TGACTAGATCCACACTCATCCA	22	1202114	981272	1385841	1112567	353793	1126879	98889.9	86462.2	105632	87864.6	34381.9	89837.7
undef-miR-238	TGTCATGGAGTTGCTCTCTTT	21	9	7	7	0	18	12	0.74037	0.616787	0.533556	0	1.74925	0.956671
undef-miR-239	TCACAGCCAGCTTTGATGAG	20	514	698	531	334	134	603	42.2834	61.5024	40.474	26.3775	13.0222	48.0727
undef-miR-240	TCACAGCCAGCTTTGATGA	19	68	117	121	55	8	71	5.59391	10.3091	9.2229	4.34361	0.777446	5.6603
undef-miR-241	AGGCAAGAAGTTGGCATAG	19	1	3	6	1	0	0	0.0822633	0.264337	0.457334	0.0789747	0	0
undef-miR-242	TTTTGATTGTTGCTCAGAAAGCG	23	0	0	0	0	10	0	0	0	0	0	0.971808	0
undef-miR-243	TGAACACAGCTGGTGGTATC	20	2672	4479	3615	1880	551	4014	219.808	394.655	275.544	148.472	53.5466	320.006
undef-miR-244	TGGCAGTGTGGTTAGCTGGTT	21	294530	278210	359687	286521	62810	344768	24229	24513.7	27416.2	22627.9	6103.93	27485.8
undef-miR-245	TGGAAGACTAGTGATTTGTTGT	22	173	251	239	199	103	264	14.2316	22.1162	18.2171	15.716	10.0096	21.0468
undef-miR-246	TGAAAGACATGGGTAGTGAGATG	23	1765	1290	1501	1389	548	1796	145.195	113.665	114.41	109.696	53.2551	143.182
undef-miR-247	CCAGATCTAACTCTTCCAGCTCA	23	0	0	0	2	0	2	0	0	0	0.157949	0	0.159445
undef-miR-248	TAATACTGTCAGGTAAAGATGTC	23	1269	1495	3380	1884	460	2610	104.392	131.728	257.631	148.788	44.7032	208.076
undef-miR-249	ATAAAGCTAGGTTACCAAAG	20	1	0	1	0	0	0	0.0822633	0	0.0762223	0	0	0
undef-miR-250	TCTTTGGTTATCTAGCTGTAT	21	25907	73253	72713	29634	5463	58031	2131.2	6454.5	5542.35	2340.34	530.899	4626.38
undef-miR-251	TTCGTTGTCGCCGAAACCTGC	21	8	8	5	7	1	4	0.658107	0.704899	0.381112	0.552823	0.0971808	0.31889
undef-miR-252	GGAACAAGGATGGACAGAG	19	0	0	2	0	0	0	0	0	0.152445	0	0	0
undef-miR-253	TAGCAGCACATAATGGTTTGTG	22	0	0	0	0	10	0	0	0	0	0	0.971808	0
undef-miR-254	TTCCGTTTTCATCCTATG	18	0	0	1	0	0	0	0	0	0.0762223	0	0	0
undef-miR-255	AATGACACGATCACTCCCGTTG	22	0	0	0	0	28	0	0	0	0	0	2.72106	0
undef-miR-256	CAGCAGCACACTGTGGTTTGTA	22	0	0	0	9	10	0	0	0	0	0.710772	0.971808	0
undef-miR-257	TAATTTTATGTATAAGCTAGT	21	0	0	0	1	0	0	0	0	0	0.0789747	0	0
undef-miR-258	TGTGTTGCTGGCTGGCTT	18	0	0	0	2	0	0	0	0	0	0.157949	0	0
undef-miR-259	TTCGTTTGTTTGCTGATG	18	0	1	0	0	0	0	0	0.0881124	0	0	0	0
undef-miR-260	GCGGGACCCGGGGCTGTG	18	0	0	0	0	7	0	0	0	0	0	0.680266	0
undef-miR-261	AGGCAGAGTTTACAATCAGG	20	0	0	0	0	0	4	0	0	0	0	0	0.31889
undef-miR-262	CAGCAATCTGGACCATGG	18	0	0	1	0	0	0	0	0	0.0762223	0	0	0
undef-miR-263	GGCTGGTGGTCTGTGGCG	18	0	0	1	0	0	0	0	0	0.0762223	0	0	0
undef-miR-264	TGCGTGGGACAGGGATGT	18	0	0	0	1	0	0	0	0	0	0.0789747	0	0
undef-miR-265	CCACTCCTCCTTCACTGCAG	20	0	0	0	2	0	0	0	0	0	0.157949	0	0
undef-miR-266	TAGAGATGGAGGTAGAGAGT	20	0	0	0	9	0	0	0	0	0	0.710772	0	0
undef-miR-267	CACTGTCTCTGTCTCCACA	19	1	0	0	0	0	0	0.0822633	0	0	0	0	0
undef-miR-268	CTGTGGCTGGCGGTGCTG	18	0	0	0	1	0	0	0	0	0	0.0789747	0	0
undef-miR-269	CTTCCTCACCGTCTAAGG	18	0	0	0	0	0	1	0	0	0	0	0	0.0797225
undef-miR-270	CATTATTACTTTTGGTACGCG	21	13	16	1	11	117	25	1.06942	1.4098	0.0762223	0.868721	11.3702	1.99306
undef-miR-271	ATCCCACCACTGTCACCA	18	0	0	1	1	0	1	0	0	0.0762223	0.0789747	0	0.0797225
undef-miR-272	TAGCAGCACAGAAATATTGG	20	0	0	2	0	12	2	0	0	0.152445	0	1.16617	0.159445
undef-miR-273	TGTGCAAATCTATGCAAAACTGA	23	0	0	0	0	15	0	0	0	0	0	1.45771	0
undef-miR-274	TAAAGTGCTTATAGTGCAGGTAG	23	0	0	0	0	15	2	0	0	0	0	1.45771	0.159445
undef-miR-275	TAGCACCATTTGAAATCGGTT	21	4	9	2	2	94	9	0.329053	0.793011	0.152445	0.157949	9.135	0.717503
undef-miR-276	TGTAAACATCCTACACTCTCAGCT	24	0	0	0	2	0	0	0	0	0	0.157949	0	0
undef-miR-277	TAGTGCAATATTGCTTATAGGGT	23	3	0	0	0	11	1	0.24679	0	0	0	1.06899	0.0797225
undef-miR-278	TCAGGCTCAGTCCCCTCCCG	20	0	0	0	1	11	2	0	0	0	0.0789747	1.06899	0.159445
undef-miR-279	TATTGCACTCGTCCCGGCCT	20	0	0	0	0	26	0	0	0	0	0	2.5267	0
undef-miR-280	TCGCGCGCGATGTCGGAGA	19	0	0	1	0	0	0	0	0	0.0762223	0	0	0
undef-miR-281	CTCCTGCCTGGCTCGCCA	18	2	0	0	0	0	0	0.164527	0	0	0	0	0
undef-miR-282	CTATACGACCTGCTGCCTTT	20	0	2	0	0	0	0	0	0.176225	0	0	0	0
undef-miR-283	CTGTACAGGCCACTGCCTTGCT	22	0	0	0	0	0	1	0	0	0	0	0	0.0797225
undef-miR-284	CTGCGCAAGCTACTGCCTTGC	21	0	10	0	0	0	0	0	0.881124	0	0	0	0
undef-miR-285	TACAGTACTGTGATAACTGAAG	22	0	6	0	2	41	0	0	0.528674	0	0.157949	3.98441	0
undef-miR-286	CCGCACTGTGGGTACTTGCTGA	22	3	0	0	0	12	0	0.24679	0	0	0	1.16617	0
undef-miR-287	TGGAGTGTGACAATGGTGTTTG	22	38	66	7	47	435	35	3.12601	5.81542	0.533556	3.71181	42.2736	2.79029
undef-miR-288	CTGAAGCTCAGAGGGCTCTGATT	23	0	1	0	0	0	0	0	0.0881124	0	0	0	0
undef-miR-289	TTGGTCCCCTTCAACCAGCTGT	22	543	295	408	476	76	398	44.669	25.9932	31.0987	37.5919	7.38574	31.7296
undef-miR-290	CAGTGGTTTTACCCTATGGTAG	22	0	4	0	0	0	0	0	0.35245	0	0	0	0
undef-miR-291	TAACACTGTCTGGTAAAGATG	21	3	5	0	3	9	3	0.24679	0.440562	0	0.236924	0.874627	0.239168
undef-miR-292	CATAAAGTAGAAAGCACTACT	21	15	12	3	2	85	2	1.23395	1.05735	0.228667	0.157949	8.26037	0.159445
undef-miR-293	TACAGTATAGATGATGTACT	20	0	0	0	0	18	1	0	0	0	0	1.74925	0.0797225
undef-miR-294	GGATATCATCATATACTGTAAG	22	0	0	0	4	119	0	0	0	0	0.315899	11.5645	0
undef-miR-295	ATTCCTGGAAATACTGTTCT	20	0	0	0	0	9	0	0	0	0	0	0.874627	0
undef-miR-296	TGAGAACTGAATTCCATGGGTTG	23	5	0	0	0	13	0	0.411317	0	0	0	1.26335	0
undef-miR-297	CCAGTATTAACTGTGCTGCTG	21	4	0	0	0	0	0	0.329053	0	0	0	0	0
undef-miR-298	TAGCAGCACGTAAATACTGGC	21	0	0	0	0	1	0	0	0	0	0	0.0971808	0
undef-miR-299	TAGCAGCACGTAAATATTGGCGT	23	5	9	0	1	63	3	0.411317	0.793011	0	0.0789747	6.12239	0.239168
undef-miR-300	CATCGACCGTTGATTGTACC	20	0	0	0	0	10	0	0	0	0	0	0.971808	0
undef-miR-301	TATGGCACTGGTAGAATTCACT	22	0	0	0	2	11	1	0	0	0	0.157949	1.06899	0.0797225
undef-miR-302	TGGAGAGAAAGGCAGTTCCTG	21	0	0	0	1	298	4	0	0	0	0.0789747	28.9599	0.31889
undef-miR-303	TAAAGTCAAACATATATCTT	20	7	0	0	0	0	0	0.575843	0	0	0	0	0
undef-miR-304	TGGGTCTTTGCGGGCGAGATGA	22	0	0	0	0	0	1	0	0	0	0	0	0.0797225
undef-miR-305	TGTAACAGCAACTCCATGTGG	21	0	5	0	2	24	0	0	0.440562	0	0.157949	2.33234	0
undef-miR-306	ACAGTAGTCTGCACATTGGTTA	22	25	4	0	3	14	5	2.05658	0.35245	0	0.236924	1.36053	0.398613
undef-miR-307	CCCAGTGTTCAGACTACCTGTT	22	6	10	0	3	0	0	0.49358	0.881124	0	0.236924	0	0
undef-miR-308	TGTGCAAATCCATGCAAAACTGA	23	0	5	0	3	5	2	0	0.440562	0	0.236924	0.485904	0.159445
undef-miR-309	TAATACTGCCGGGTAATGATGGA	23	2	0	0	0	0	0	0.164527	0	0	0	0	0
undef-miR-310	TCCTTCATTCCACCGGAGT	19	9	9	15	5	24	5	0.74037	0.793011	1.14333	0.394873	2.33234	0.398613
undef-miR-311	TGGAATGTAAGGAAGTGTGTGG	22	10	3	2	6	94	4	0.822633	0.264337	0.152445	0.473848	9.135	0.31889
undef-miR-312	CAAAGTGCTCATAGTGCAGGTAG	23	0	0	0	0	12	2	0	0	0	0	1.16617	0.159445
undef-miR-313	TGTCAGTTTGTCAAATACCCCAT	23	20	34	2	15	375	8	1.64527	2.99582	0.152445	1.18462	36.4428	0.63778
undef-miR-314	CTTTCAGTCGGATGTTTGCAG	21	0	6	0	8	0	0	0	0.528674	0	0.631797	0	0
undef-miR-315	TATTGCACATTACTAAGTTGCA	22	0	0	0	0	8	0	0	0	0	0	0.777446	0
undef-miR-316	CCACTGCCCCAGGTGCTGCTGG	22	0	6	0	0	0	0	0	0.528674	0	0	0	0
undef-miR-317	GTGCATTGTAGTTGCATTG	19	0	18	3	0	0	4	0	1.58602	0.228667	0	0	0.31889
undef-miR-318	TGTTGTACTTTTTTTTTTGT	20	0	0	0	0	6	0	0	0	0	0	0.583085	0
undef-miR-319	ATTGCACGGTATCCATCTGTA	21	0	0	0	0	12	0	0	0	0	0	1.16617	0
undef-miR-320	TTATAATACAACCTGATAAGTG	22	0	0	0	0	2	0	0	0	0	0	0.194362	0
undef-miR-321	CTCCTGACTCCAGGTCCTGTG	21	0	0	0	0	8	0	0	0	0	0	0.777446	0
undef-miR-322	GAAGTTGTTCGTGGTGGATTCG	22	0	0	0	0	7	0	0	0	0	0	0.680266	0
undef-miR-323	AATGACACGATCACTCCCGTTGAG	24	0	7	0	0	16	2	0	0.616787	0	0	1.55489	0.159445
undef-miR-324	AAACCGTTACCATTACTGAG	20	0	14	8	2	512	19	0	1.23357	0.609778	0.157949	49.7566	1.51473
undef-miR-325	TGGGGAACCCTTCCATGAGGA	21	0	0	0	0	7	0	0	0	0	0	0.680266	0
undef-miR-326	TGTGCGTGTGTGAGTGTG	18	0	1	0	2	0	1	0	0.0881124	0	0.157949	0	0.0797225
undef-miR-327	TGCGGGGCTAGGGCTAACAGCA	22	0	0	0	0	7	1	0	0	0	0	0.680266	0.0797225
undef-miR-328	TGGAAGACTAGTGATTTTGTTGTT	24	715844	1179496	1277592	939672	219772	1315799	58887.7	103928	97381	74210.3	21357.6	104899
undef-miR-329	CTGCTGAGCTAGCACTTCCCGAG	23	7	0	0	0	0	0	0.575843	0	0	0	0	0
undef-miR-330	TTTGGCACTAGCACATTTTTGCT	23	0	0	0	0	5	0	0	0	0	0	0.485904	0
undef-miR-331	TGAGGTAGTGGGTTGTATT	19	8	8	0	7	1	14	0.658107	0.704899	0	0.552823	0.0971808	1.11612
undef-miR-332	TGAGGTAGTAGGTTGTATAG	20	536145	665331	749222	591935	175481	838498	44105.1	58623.9	57107.4	46747.9	17053.4	66847.2
undef-miR-333	TGAGGTAGTAGGTTGTGTGGTT	22	62	136	25	81	1052	97	5.10033	11.9833	1.90556	6.39695	102.234	7.73309
undef-miR-334	TGAGGTAGTAGGTTGTATGG	20	471	593	154	360	246	569	38.746	52.2506	11.7382	28.4309	23.9065	45.3621
undef-miR-335	TGAGGTAGCAGGTTGTATAG	20	393	550	141	465	192	450	32.3295	48.4618	10.7473	36.7232	18.6587	35.8751
undef-miR-336	TGAGGTAGTAGATTGTATAGT	21	339	395	249	268	2716	394	27.8873	34.8044	18.9794	21.1652	263.943	31.4107
undef-miR-337	TGAGGTAGTAGGTTGTACAG	20	194	281	68	192	230	198	15.9591	24.7596	5.18312	15.1631	22.3516	15.7851
undef-miR-338	TGAGGTAGTAGTTTGTGCTGTT	22	28	95	11	46	1663	41	2.30337	8.37068	0.838445	3.63283	161.612	3.26862
undef-miR-339	AACCCGTAGATCCGAACTTGTG	22	9902	4076	17949	11574	2014	14106	814.572	359.146	1368.11	914.053	195.722	1124.57
undef-miR-340	GTACAGTACTGTGATAACTGA	21	0	6	2	1	100	3	0	0.528674	0.152445	0.0789747	9.71808	0.239168
undef-miR-341	AGCAGCATTGTACAGGGCTATG	22	3	8	6	9	447	13	0.24679	0.704899	0.457334	0.710772	43.4398	1.03639
undef-miR-342	CCGCACTGTGGGTACTTGCT	20	0	4	1	0	38	1	0	0.35245	0.0762223	0	3.69287	0.0797225
undef-miR-343	TACCCTGTAGATCCGAATTTGT	22	84	70	107	120	35	102	6.91012	6.16787	8.15579	9.47696	3.40133	8.1317
undef-miR-344	TCCCTGAGACCCTTTAACCTGT	22	9	12	3	6	67	11	0.74037	1.05735	0.228667	0.473848	6.51111	0.876948
undef-miR-345	TCCCTGAGACCCTAACTTGTGA	22	35	57	6	37	182	37	2.87922	5.02241	0.457334	2.92206	17.6869	2.94973
undef-miR-346	TCGGATCCGTCTGAGCTTGGCTT	23	0	3	0	0	10	0	0	0.264337	0	0	0.971808	0
undef-miR-347	TCACAGTGAACCGGTCTCTTT	21	10	6	3	1	12	7	0.822633	0.528674	0.228667	0.0789747	1.16617	0.558058
undef-miR-348	CAGTGCAATGTTAAAAGGGCA	21	5	0	0	0	13	0	0.411317	0	0	0	1.26335	0
undef-miR-349	ACCACAGGGTAGAACCACGGA	21	0	0	0	6	46	4	0	0	0	0.473848	4.47032	0.31889
undef-miR-350	TGAGATGAAGCACTGTAGCTCT	22	49	37	8	17	188	43	4.0309	3.26016	0.609778	1.34257	18.27	3.42807
undef-miR-351	GTCCAGTTTTCCCAGGAATCCCA	23	0	0	0	1	18	0	0	0	0	0.0789747	1.74925	0
undef-miR-352	TCAGTGCACTACAGAACTTTGT	22	1	0	1	8	114	16	0.0822633	0	0.0762223	0.631797	11.0786	1.27556
undef-miR-353	TCAGTGCATCACAGAACTTTGTA	23	0	1	0	2	14	0	0	0.0881124	0	0.157949	1.36053	0
undef-miR-354	CTAGACTGAAGCTCCTTGAGG	21	3	0	2	1	58	1	0.24679	0	0.152445	0.0789747	5.63649	0.0797225
undef-miR-355	TCAGTGCATGACAGAACTTGGT	22	5	0	0	0	0	0	0.411317	0	0	0	0	0
undef-miR-356	TTAATGCTAATCGTGATAGGG	21	0	0	0	1	0	0	0	0	0	0.0789747	0	0
undef-miR-357	TAGCAGCACATAATGGTTTG	20	4	3	0	6	107	3	0.329053	0.264337	0	0.473848	10.3983	0.239168
undef-miR-358	TAGCAGCACATCATGGTTT	19	7	14	0	5	235	7	0.575843	1.23357	0	0.394873	22.8375	0.558058
undef-miR-359	TAGCAGCACGTAAATATTGGCG	22	170	369	53	230	15000	273	13.9848	32.5135	4.03978	18.1642	1457.71	21.7643
undef-miR-360	CAAAGTGCTTACAGTGCAGGT	21	0	0	0	1	12	1	0	0	0	0.0789747	1.16617	0.0797225
undef-miR-361	TTTGGCAATGGTAGAACTCACA	22	0	0	0	3	75	6	0	0	0	0.236924	7.28856	0.478335
undef-miR-362	TGGACGGAGAACTGATAAGG	20	57326	52992	53510	47390	17032	63256	4715.83	4669.25	4078.66	3742.61	1655.18	5042.93
undef-miR-363	CAAAGAATTCTCCTTTTGGG	20	1	5	0	0	56	0	0.0822633	0.440562	0	0	5.44213	0
undef-miR-364	TGATATGTTTGATATATTAGG	21	0	0	0	0	41	3	0	0	0	0	3.98441	0.239168
undef-miR-365	CTGACCTATGAATTGACAGCC	21	0	3	3	4	38	2	0	0.264337	0.228667	0.315899	3.69287	0.159445
undef-miR-366	TAGGTAGTTTCATGTTGTTGGA	22	0	8	0	0	0	0	0	0.704899	0	0	0	0
undef-miR-367	TAGGTAGTTTCCTGTTGTTG	20	0	0	0	0	11	1	0	0	0	0	1.06899	0.0797225
undef-miR-368	ACAGTAGTCTGCACATTGGTT	21	16	24	1	19	59	6	1.31621	2.1147	0.0762223	1.50052	5.73367	0.478335
undef-miR-369	TGTGCAAATCTATGCAAAACTG	22	0	0	1	0	0	0	0	0	0.0762223	0	0	0
undef-miR-370	TGTGCAAATCCATGCAAAACTG	22	3	0	0	3	0	0	0.24679	0	0	0.236924	0	0
undef-miR-371	TAGCTTATCAGACTGATGTTGA	22	23	32	14	19	178	25	1.89206	2.8196	1.06711	1.50052	17.2982	1.99306
undef-miR-372	CTGTGGTGGATCAGCGGCTGA	21	0	0	0	0	0	1	0	0	0	0	0	0.0797225
undef-miR-373	TTGTGCTTGATCTAACCATG	20	0	4	0	0	11	1	0	0.35245	0	0	1.06899	0.0797225
undef-miR-374	AAGCTGCCAGTTGAAGAACTG	21	0	0	0	0	10	0	0	0	0	0	0.971808	0
undef-miR-375	AGCTACATTGTCTGCTGGGTT	21	4	0	0	1	11	0	0.329053	0	0	0.0789747	1.06899	0
undef-miR-376	CAAGTCACTAGTGGTTCCGTTT	22	0	5	0	0	10	3	0	0.440562	0	0	0.971808	0.239168
undef-miR-377	ATCACATTGCCAGGGATTTCCA	22	0	0	6	5	53	0	0	0	0.457334	0.394873	5.15058	0
undef-miR-378	ATCACATTGCCAGGGATTACC	21	0	3	1	0	36	3	0	0.264337	0.0762223	0	3.49851	0.239168
undef-miR-379	TGGCTCAGTTCAGCAGGAACAGA	23	17	0	0	0	9	6	1.39848	0	0	0	0.874627	0.478335
undef-miR-380	CATTGCACTTGTCTCGGTCTGA	22	17	29	11	55	839	19	1.39848	2.55526	0.838445	4.34361	81.5347	1.51473
undef-miR-381	TTCAAGTAATCCAGGATAGGCT	22	1	19	2	7	194	14	0.0822633	1.67414	0.152445	0.552823	18.8531	1.11612
undef-miR-382	TTCAAGTAATCCAGGATAGG	20	6	9	0	14	342	14	0.49358	0.793011	0	1.10565	33.2358	1.11612
undef-miR-383	TTCACAGTGGCTAAGTTCCG	20	0	2	0	0	0	0	0	0.176225	0	0	0	0
undef-miR-384	TTCACAGTGGCTAAGTTCTG	20	6	0	0	3	12	3	0.49358	0	0	0.236924	1.16617	0.239168
undef-miR-385	TCGAGGAGCTCACAGTCTAGT	21	0	0	0	0	10	0	0	0	0	0	0.971808	0
undef-miR-386	TAGCACCATCTGAAATCGGTT	21	27	5	6	7	63	12	2.22111	0.440562	0.457334	0.552823	6.12239	0.956671
undef-miR-387	TAGCACCATTTGAAATCAGTG	21	0	0	0	4	11	4	0	0	0	0.315899	1.06899	0.31889
undef-miR-388	CAGTGCAATAGTATTGTCA	19	8	0	0	0	0	0	0.658107	0	0	0	0	0
undef-miR-389	TGTAAACATCCTCGACTGGAAGCT	24	23	0	1	5	29	16	1.89206	0	0.0762223	0.394873	2.81824	1.27556
undef-miR-390	TGTAAACATCCTACACTCTCAG	22	0	12	0	0	12	4	0	1.05735	0	0	1.16617	0.31889
undef-miR-391	TGTAAACATCCCCGACTGGAAGCT	24	3	0	0	0	34	3	0.24679	0	0	0	3.30415	0.239168
undef-miR-392	TGTAAACATCCTTGACTGGAAGCT	24	15	15	1	0	48	1	1.23395	1.32169	0.0762223	0	4.66468	0.0797225
undef-miR-393	AAAAGCTGGGTTGAGAGGGA	20	0	0	0	0	9	3	0	0	0	0	0.874627	0.239168
undef-miR-394	TCTCACACAGAAATCGCACCCGT	23	0	0	1	2	0	0	0	0	0.0762223	0.157949	0	0
undef-miR-395	TGGCAGTGTCTTAGCTGGTTGT	22	0	0	9	3	20	2	0	0	0.686001	0.236924	1.94362	0.159445
undef-miR-396	AGGCAGTGTAGTTAGCTGATTG	22	0	0	0	0	8	1	0	0	0	0	0.777446	0.0797225
undef-miR-397	TAATGCCCCTAAAAATCCTT	20	7	0	0	0	0	0	0.575843	0	0	0	0	0
undef-miR-398	ACTGGACTTGGAGTCAGAAGG	21	0	0	0	0	0	1	0	0	0	0	0	0.0797225
undef-miR-399	TCCTGTACTGAGCTGCCCCGAG	22	19	30	8	60	582	41	1.563	2.64337	0.609778	4.73848	56.5592	3.26862
undef-miR-400	CGTCAACACTTGCTGGTTTCCT	22	3	0	0	0	0	0	0.24679	0	0	0	0	0
undef-miR-401	CATGCCTTGAGTGTAGGA	18	0	0	0	0	10	0	0	0	0	0	0.971808	0
undef-miR-402	TACCCATTGCATATCGGAGTTG	22	0	3	0	0	0	0	0	0.264337	0	0	0	0
undef-miR-403	TATTGCACTTGTCCCGGCCTGT	22	12	10	4	24	327	26	0.98716	0.881124	0.304889	1.89539	31.7781	2.07279
undef-miR-404	CAAAGTGCTGTTCGTGCAGGTAG	23	17	25	8	13	632	12	1.39848	2.20281	0.609778	1.02667	61.4183	0.956671
undef-miR-405	TGAGGTAGTAAGTTGTATTGTT	22	2	5	4	7	19	7	0.164527	0.440562	0.304889	0.552823	1.84644	0.558058
undef-miR-406	AACCCGTAGATCCGATCTTG	20	3	0	0	0	0	0	0.24679	0	0	0	0	0
undef-miR-407	CACCCGTAGAACCGACCTTGCG	22	3	0	0	0	10	0	0.24679	0	0	0	0.971808	0
undef-miR-408	GACTGGACCAGCGTGGCTT	19	0	0	0	1	0	0	0	0	0	0.0789747	0	0
undef-miR-409	TTGATGGCTGTTGTTGGT	18	0	0	4	2	0	3	0	0	0.304889	0.157949	0	0.239168
undef-miR-410	GCCAACAACTTTACTTTGA	19	0	2	0	0	0	0	0	0.176225	0	0	0	0
undef-miR-411	TCCCCGTACGGGCCACCA	18	0	0	0	0	1	0	0	0	0	0	0.0971808	0
undef-miR-412	ATGAGCTCCTTGGACACATT	20	0	0	1	0	0	0	0	0	0.0762223	0	0	0
undef-miR-413	GACTTAGGGCAAAAACTG	18	0	0	2	0	0	0	0	0	0.152445	0	0	0
undef-miR-414	GCGCTAGTCTGGCATTGT	18	1	0	0	0	12	0	0.0822633	0	0	0	1.16617	0
undef-miR-415	CCCATAAAGTAGAAAGCACT	20	4	0	1	5	138	0	0.329053	0	0.0762223	0.394873	13.411	0
undef-miR-416	AGGGTTGGGCGGAGGCTTT	19	0	0	0	0	15	0	0	0	0	0	1.45771	0
undef-miR-417	TGGAAGACCGGTGATTTTGTTGTT	24	1	2	2	0	1	5	0.0822633	0.176225	0.152445	0	0.0971808	0.398613
undef-miR-418	GTCCCTGTTCGGGCGCCA	18	27	21	28	20	17	20	2.22111	1.85036	2.13422	1.57949	1.65207	1.59445
undef-miR-419	ATCTCGGTGGGACCTCCA	18	678	656	879	1095	890	1022	55.7745	57.8017	66.9994	86.4773	86.4909	81.4764
undef-miR-420	ATCTCGCCGGGGCCTCCA	18	22	0	4	12	8	5	1.80979	0	0.304889	0.947696	0.777446	0.398613
undef-miR-421	ATCTCGGTGGAACCTCCA	18	259	270	486	400	227	404	21.3062	23.7903	37.044	31.5899	22.06	32.2079
undef-miR-422	TAGCAGCACATAAATATTGG	20	0	0	0	0	1	0	0	0	0	0	0.0971808	0
undef-miR-423	CTAGCACCATTTGAAATCAGT	21	0	0	0	0	0	2	0	0	0	0	0	0.159445
undef-miR-424	TGTTTTCTTAGGTTTTGTTTT	21	0	0	0	1	0	0	0	0	0	0.0789747	0	0
undef-miR-425	TGGTTTTCACAATGATTTGAC	21	0	0	1	0	0	0	0	0	0.0762223	0	0	0
undef-miR-426	TGAGGTAGTAGGTTGTATAGTA	22	5189	6726	6224	6110	1970	8713	426.864	592.644	474.408	482.535	191.446	694.623
undef-miR-427	ACCCGTAGATCCGAACTTGTGG	22	0	0	1	0	0	3	0	0	0.0762223	0	0	0.239168
undef-miR-428	ATATTGTCCTGTCACAGCAGT	21	79	119	157	72	22	131	6.4988	10.4854	11.9669	5.68618	2.13798	10.4437
undef-miR-429	CATCACAGCCAGAGTTCT	18	0	0	0	3	1	2	0	0	0	0.236924	0.0971808	0.159445
undef-miR-430	TGAGATTCAACTCCTCCAACTT	22	0	0	1	0	0	1	0	0	0.0762223	0	0	0.0797225
undef-miR-431	TGAGTATTACCTCAGGTACTGGT	23	0	2	1	1	0	1	0	0.176225	0.0762223	0.0789747	0	0.0797225
undef-miR-432	TATTGCTTGAGAATACACGTAG	22	12	22	40	13	5	19	0.98716	1.93847	3.04889	1.02667	0.485904	1.51473
undef-miR-433	TCAGTCTTTTTCTCTCTCCTAT	22	550906	934961	806477	706931	165879	832516	45319.4	82381.6	61471.5	55829.6	16120.3	66370.3
undef-miR-434	CTTGTGCGTGTGACAGCGGCT	21	7	0	0	4	0	1	0.575843	0	0	0.315899	0	0.0797225
undef-miR-435	CCTGCTGCTTAAGTGCTTATC	21	72	103	80	64	36	81	5.92296	9.07558	6.09778	5.05438	3.49851	6.45753
undef-miR-436	CTAAGTACTAGTGCCGCAGGAG	22	20700	20387	8560	9289	6064	13430	1702.85	1796.35	652.463	733.596	589.304	1070.67
undef-miR-437	CTTGGCACTGGAAGAATTCACA	22	254	148	199	218	65	163	20.8949	13.0406	15.1682	17.2165	6.31675	12.9948
undef-miR-438	TAGGAACTTCATACCGTGCT	20	5935	8070	9860	3978	995	6687	488.233	711.067	751.552	314.161	96.6949	533.105
undef-miR-439	AGCGAGGTATAGAGTTCCTA	20	2	10	52	10	0	26	0.164527	0.881124	3.96356	0.789747	0	2.07279
undef-miR-440	TAAATGCACTATCTGGTACGA	21	3697	5844	14924	4643	657	9202	304.128	514.929	1137.54	366.679	63.8478	733.607
undef-miR-441	TCGGTGGGACCTTCGTCCGTTT	22	34	31	9	20	3	35	2.79695	2.73148	0.686001	1.57949	0.291542	2.79029
undef-miR-442	GTAGGCCGGCGGAAACTACTTGC	23	696	197	725	494	211	559	57.2553	17.3581	55.2612	39.0135	20.5051	44.5649
undef-miR-443	TAGCCTCTCCTCGGCTTTGTCT	22	6	10	1	4	0	6	0.49358	0.881124	0.0762223	0.315899	0	0.478335
undef-miR-444	AAATATCAGCTGGTAATTCTGG	22	82	104	283	103	0	214	6.74559	9.16369	21.5709	8.13439	0	17.0606
undef-miR-445	ATTGTACTTCATCAGGTGC	19	0	0	1	0	0	2	0	0	0.0762223	0	0	0.159445
undef-miR-446	AGGCAAGAGGTCGGCATAG	19	19	6	2	11	2	17	1.563	0.528674	0.152445	0.868721	0.194362	1.35528
undef-miR-447	TGTCTTTTTCCGCTTTGCTG	20	93	24	90	65	0	40	7.65049	2.1147	6.86001	5.13335	0	3.1889
undef-miR-448	TCTCACTACCTTGTCTTTCATG	22	9105	15265	15063	10090	2823	13619	749.008	1345.04	1148.14	796.854	274.341	1085.74
undef-miR-449	CATCTTACCGGGCAGCATT	19	29	37	24	21	2	16	2.38564	3.26016	1.82934	1.65847	0.194362	1.27556
undef-miR-450	TAAAGCTAGATTACCGGAGTTA	22	0	0	1	1	0	1	0	0	0.0762223	0.0789747	0	0.0797225
undef-miR-451	TTTAGAATTCCTACGCTTTACC	22	527	673	733	504	164	653	43.3528	59.2996	55.871	39.8032	15.9377	52.0588
undef-miR-452	AAATTGACTCTAGTAGGGAGTC	22	0	0	2	0	0	2	0	0	0.152445	0	0	0.159445
undef-miR-453	TCAATTCCGTCGTGCATTGCAG	22	0	0	2	1	0	0	0	0	0.152445	0.0789747	0	0
undef-miR-454	TAAGCGTATAGCTTTTCCCCTT	22	268	251	358	265	57	355	22.0466	22.1162	27.2876	20.9283	5.53931	28.3015
undef-miR-455	TTCGTTGTCGACGAAACCTGCA	22	15109	19953	13970	12659	3779	17793	1242.92	1758.11	1064.83	999.74	367.246	1418.5
undef-miR-456	TGAGAACTGAATTCCATGGGTT	22	6	8	1	6	1	2	0.49358	0.704899	0.0762223	0.473848	0.0971808	0.159445
undef-miR-457	TGAGAACTGAATTCCATAGGCT	22	0	0	0	2	0	0	0	0	0	0.157949	0	0
undef-miR-458	TTCAAGTAATTCAGGATAGGTT	22	8	44	3	9	274	11	0.658107	3.87694	0.228667	0.710772	26.6275	0.876948
undef-miR-459	CCCCCAGGTGTGATTCTGATTTGC	24	0	0	0	0	4	0	0	0	0	0	0.388723	0
undef-miR-460	TGAGGGGCAGAGAGCGAGACTTT	23	0	4	0	0	51	2	0	0.35245	0	0	4.95622	0.159445
undef-miR-461	CATGCCTTGAGTGTAGGACCG	21	0	0	0	0	16	0	0	0	0	0	1.55489	0
undef-miR-462	CAGGACGTCACGGGAGTG	18	2	0	0	0	0	0	0.164527	0	0	0	0	0
undef-miR-463	TGAGGTAGTAGATTGTGTAGT	21	0	0	0	0	3	0	0	0	0	0	0.291542	0
undef-miR-464	ACTCCCAATCCTTGTACCAGTG	22	0	0	1	0	0	0	0	0	0.0762223	0	0	0
undef-miR-465	AAGCATCACGGAAACCTCT	19	1	0	0	0	0	0	0.0822633	0	0	0	0	0
undef-miR-466	GTCTTGTCAGTTCTGAGG	18	10	0	0	0	0	0	0.822633	0	0	0	0	0
undef-miR-467	ACCACTTTTACTTTATCG	18	0	4	0	0	0	0	0	0.35245	0	0	0	0
undef-miR-468	CTCTCCATTCCCTTGCTCCC	20	0	0	1	0	0	0	0	0	0.0762223	0	0	0
undef-miR-469	TGAGGTAGTAGGTTGTATAGTTT	23	2	0	1	8	16	6	0.164527	0	0.0762223	0.631797	1.55489	0.478335
undef-miR-470	AACCCGTAGATCCGAACTTGTGTT	24	10	7	25	27	0	5	0.822633	0.616787	1.90556	2.13232	0	0.398613
undef-miR-471	TCATATTTTTTGCTGATT	18	0	0	0	2	0	0	0	0	0	0.157949	0	0
undef-miR-472	TGAGATCATTGTGAAAGCTGAT	22	69998	122495	140124	75748	17378	122186	5758.27	10793.3	10680.6	5982.17	1688.81	9740.98
undef-miR-473	TGGAATGTAAAGAAGTATGGAG	22	16441	18026	18394	27923	4331	21940	1352.49	1588.31	1402.03	2205.21	420.89	1749.11
undef-miR-474	CCGTGCTTCCTTACTTCCCATA	22	53	50	17	26	0	16	4.35996	4.40562	1.29578	2.05334	0	1.27556
undef-miR-475	CAAATTCGGTTCTAGAGAGGT	21	38	92	77	26	18	60	3.12601	8.10634	5.86912	2.05334	1.74925	4.78335
undef-miR-476	TACCCGTAGATCCGAACTTGT	21	1	0	0	0	0	1	0.0822633	0	0	0	0	0.0797225
undef-miR-477	TCCCTGAGACCCTAACTTGCGA	22	2	0	0	0	0	0	0.164527	0	0	0	0	0
undef-miR-478	AGATATGTTTGATATTCTTGGTTG	24	386	642	741	476	131	626	31.7536	56.5681	56.4807	37.5919	12.7307	49.9063
undef-miR-479	TACTGGCCTGCTAAGTCCCA	20	18	29	8	0	0	18	1.48074	2.55526	0.609778	0	0	1.43501
undef-miR-480	TTGTGCGTGTGACAGCGGCTAT	22	0	0	0	0	0	2	0	0	0	0	0	0.159445
undef-miR-481	CTTGGCACTGTGAGAATTCACA	22	56	35	181	34	21	34	4.60675	3.08393	13.7962	2.68514	2.0408	2.71057
undef-miR-482	AATGGCACTGGAAGAATTCACG	22	43210	16691	66989	47155	12723	49886	3554.6	1470.68	5106.06	3724.05	1236.43	3977.04
undef-miR-483	TCAGGTACCTGAAGTAGCGCG	21	18432	8802	11773	10496	4728	13401	1516.28	775.565	897.365	828.918	459.471	1068.36
undef-miR-484	TAGGAACTTCATACCATGCTCT	22	197	130	149	85	11	142	16.2059	11.4546	11.3571	6.71285	1.06899	11.3206
undef-miR-485	TTCTCAGAATGCGTTTACA	19	0	0	0	3	0	0	0	0	0	0.236924	0	0
undef-miR-486	TATCACAGCCAGCTTTGATGAGCG	24	121	102	145	105	24	151	9.95386	8.98746	11.0522	8.29234	2.33234	12.0381
undef-miR-487	TTTTGATTGTTGCTCAGAAGG	21	0	0	0	0	28	0	0	0	0	0	2.72106	0
undef-miR-488	TGAACACAGCTGGTGGTATCT	21	28160	30100	28665	20894	6278	33923	2316.54	2652.18	2184.91	1650.1	610.101	2704.43
undef-miR-489	CAAAATTTTGCGTGCGTGGT	20	0	0	0	5	0	0	0	0	0	0.394873	0	0
undef-miR-490	TTTGTTCGTTCGGCTCGAGTTAG	23	0	0	1	0	0	0	0	0	0.0762223	0	0	0
undef-miR-491	TGGAAGACTAGTGATTTTATTGTT	24	273	363	316	340	83	395	22.4579	31.9848	24.0863	26.8514	8.06601	31.4904
undef-miR-492	TCTCACTACCTTGTCTTT	18	11	34	50	17	0	29	0.904897	2.99582	3.81112	1.34257	0	2.31195
undef-miR-493	CATCTTACCAGGCAGCATTAGA	22	15	3	13	16	7	13	1.23395	0.264337	0.99089	1.26359	0.680266	1.03639
undef-miR-494	TAAAGCTAGGTTACCAGAGTTA	22	0	0	0	1	0	0	0	0	0	0.0789747	0	0
undef-miR-495	TATTGCACTCGTCCCGGCCTAAT	23	0	0	0	0	9	0	0	0	0	0	0.874627	0
undef-miR-496	GAAGCTCGTCTCTACAGGTATCT	23	25	67	24	15	0	22	2.05658	5.90353	1.82934	1.18462	0	1.7539
undef-miR-497	TAGACGGAGAACTGATAAGG	20	11	20	16	7	3	14	0.904897	1.76225	1.21956	0.552823	0.291542	1.11612
undef-miR-498	CAAGCTCGAACTTTTCCTGCG	21	70	90	78	29	0	40	5.75843	7.93011	5.94534	2.29027	0	3.1889
undef-miR-499	GTGGGGCAAATTGCGAAAGCTG	22	1673	524	651	636	114	740	137.627	46.1709	49.6207	50.2279	11.0786	58.9947
undef-miR-500	CTAGGTGTGAGGGTCACAG	19	24	16	9	15	0	20	1.97432	1.4098	0.686001	1.18462	0	1.59445
undef-miR-501	CTTTGCCGAAGGTTCTGA	18	0	0	2	0	0	0	0	0	0.152445	0	0	0
undef-miR-502	TTCACAGTGGCTAAGTTCCGC	21	4	0	0	0	0	0	0.329053	0	0	0	0	0
undef-miR-503	TTCACAGTGGCTAAGTTCTGC	21	0	7	0	5	11	0	0	0.616787	0	0.394873	1.06899	0
undef-miR-504	CACTAGATTGTGAGCTCCTGGAT	23	0	0	0	0	0	1	0	0	0	0	0	0.0797225
undef-miR-505	CTAGCACCATCTGAAATCGG	20	8	0	0	1	0	0	0.658107	0	0	0.0789747	0	0
undef-miR-506	CAGCAGCAATTCATGTTTTGA	21	0	0	0	0	3	0	0	0	0	0	0.291542	0
undef-miR-507	CCTAAAACATGTATCCGGCTCA	22	0	2	0	0	0	0	0	0.176225	0	0	0	0
undef-miR-508	CTGACTTGTATTCTCGCTGCCC	22	0	0	0	0	10	0	0	0	0	0	0.971808	0
undef-miR-509	CCTGTAATTGTTCGTTCCCTT	21	0	0	1	2	0	1	0	0	0.0762223	0.157949	0	0.0797225
undef-miR-510	ACAGTCTACCCGGACAGGCCG	21	305	482	2307	536	81	995	25.0903	42.4702	175.845	42.3304	7.87165	79.3239
undef-miR-511	ATCGGTTCGTGCGTTCTGG	19	0	0	0	0	0	1	0	0	0	0	0	0.0797225
undef-miR-512	CATCACAGTCAGAGTTCTAGCT	22	44306	57924	42601	35591	19142	38761	3644.76	5103.82	3247.15	2810.79	1860.23	3090.13
undef-miR-513	TATCACAGCCACTTTGATGT	20	38	111	38	17	9	41	3.12601	9.78047	2.89645	1.34257	0.874627	3.26862
undef-miR-514	CTGTCAAAGCGGCGGTGAAATG	22	624	414	397	380	245	483	51.3323	36.4785	30.2603	30.0104	23.8093	38.506
undef-miR-515	TATCACAGCCATTTTTGACGAGTT	24	5	99	114	32	0	61	0.411317	8.72313	8.68934	2.52719	0	4.86308
undef-miR-516	CGGGGGGAGAATTAGACTCGA	21	5	4	47	3	0	0	0.411317	0.35245	3.58245	0.236924	0	0
undef-miR-517	CGTGAATTTCCTGATGCCTC	20	848	1592	866	662	161	928	69.7593	140.275	66.0085	52.2812	15.6461	73.9825
undef-miR-518	TTTGTGACCGTCACTAACGGG	21	12	3	4	1	0	3	0.98716	0.264337	0.304889	0.0789747	0	0.239168
undef-miR-519	CACCCTGTCAGACCATACTTGTT	23	113482	46929	76932	86581	29957	87386	9335.41	4135.03	5863.93	6837.71	2911.25	6966.63
undef-miR-520	CAAGGTGGCCTAGCAGCGTGTT	22	12	14	5	7	0	8	0.98716	1.23357	0.381112	0.552823	0	0.63778
undef-miR-521	ACCCTGTAGCTGCTTAGGGGCG	22	91	105	242	83	13	133	7.48596	9.2518	18.4458	6.5549	1.26335	10.6031
undef-miR-522	TCAGTCTTGTCGAATGGTGG	20	479180	889852	714081	411736	117254	717867	39418.9	78407	54428.9	32516.7	11394.8	57230.2
undef-miR-523	CCATCCTTCGACTCGACTGGCG	22	11812	8574	11960	8863	3203	11343	971.695	755.476	911.619	699.952	311.27	904.293
undef-miR-524	CGTGCCAGGAGTGCGTTTGCA	21	39	146	32	32	8	33	3.20827	12.8644	2.43911	2.52719	0.777446	2.63084
undef-miR-525	TGACTAGATCTACACTCATTG	21	7027	12541	14142	6655	1752	10292	578.064	1105.02	1077.94	525.576	170.261	820.504
undef-miR-526	TGACTAGATTCTCACTTATCCT	22	3	2	2	0	0	2	0.24679	0.176225	0.152445	0	0	0.159445
undef-miR-527	TGACTAGATCCATACTCGTCTG	22	2164	3416	3279	1568	484	2311	178.018	300.992	249.933	123.832	47.0355	184.239
undef-miR-528	GGCGAGTTTGCTTCTGGTCCATG	23	1	0	0	1	0	0	0.0822633	0	0	0.0789747	0	0
undef-miR-529	CTGTCATGGAGTTGCTCTCTT	21	15	140	67	15	0	47	1.23395	12.3357	5.10689	1.18462	0	3.74696
undef-miR-530	AAGAGAGCTATCCGTCGACAGT	22	57	33	78	48	7	45	4.68901	2.90771	5.94534	3.79078	0.680266	3.58751
undef-miR-531	TAGCACCATTCGAATTCAGTG	21	129	180	309	101	36	217	10.612	15.8602	23.5527	7.97644	3.49851	17.2998
undef-miR-532	TATCACAGCCAGCTTTGTTG	20	5326	7254	11787	5413	1458	8019	438.135	639.167	898.432	427.49	141.69	639.295
undef-miR-533	ACAGCAAAGTGAAAAGGTCTC	21	0	0	4	0	0	0	0	0	0.304889	0	0	0
undef-miR-534	TGCCACGCTGTGCTCTCTC	19	0	7	6	0	1	5	0	0.616787	0.457334	0	0.0971808	0.398613
undef-miR-535	ACCCGAGCGGTTTGAGCAAACT	22	3	0	0	5	0	2	0.24679	0	0	0.394873	0	0.159445
undef-miR-536	TATTCGAGACCTCTGCTGATCC	22	23	28	37	27	15	16	1.89206	2.46715	2.82023	2.13232	1.45771	1.27556
undef-miR-537	ATCAGCGGTGGTCTGGGGTAC	21	0	0	0	0	0	2	0	0	0	0	0	0.159445
undef-miR-538	TATTGCACCAGTCCCGGCCTAT	22	35	23	44	16	0	33	2.87922	2.02658	3.35378	1.26359	0	2.63084
undef-miR-539	TGCAAGCAGTGCGGAAGTGAGG	22	8137	5149	3481	4855	2500	4841	669.377	453.691	265.33	383.422	242.952	385.937
undef-miR-540	TGGAAGACTAGTAATTTTGTTGTT	24	229	410	389	342	80	425	18.8383	36.1261	29.6505	27.0093	7.77446	33.8821
undef-miR-541	CTCTGAGACCTTACTGTGG	19	0	0	2	0	0	0	0	0	0.152445	0	0	0
undef-miR-542	TCATTCCTTCGTCGTGCA	18	0	0	0	0	0	1	0	0	0	0	0	0.0797225
undef-miR-543	CTGGCTGATCGAGGACACC	19	0	0	0	0	0	1	0	0	0	0	0	0.0797225
undef-miR-544	CTAAGTAGTTGTGCCGTAGG	20	0	0	0	0	0	1	0	0	0	0	0	0.0797225
undef-miR-545	TGGCAGTGTAGTTAGCTGGTT	21	126	133	135	148	33	161	10.3652	11.7189	10.29	11.6883	3.20697	12.8353
undef-miR-546	TGGCAGTGTGATTAGCTGGTT	21	122	113	99	113	24	155	10.0361	9.9567	7.54601	8.92414	2.33234	12.357
undef-miR-547	TGAGTTTCGTGAGTCGAA	18	0	0	0	0	0	1	0	0	0	0	0	0.0797225
undef-miR-548	TGGCACCATGGATTCTAAT	19	0	0	0	2	0	0	0	0	0	0.157949	0	0
undef-miR-549	TAAAGGTCGTGGTTTGGCAT	20	0	7	0	0	0	0	0	0.616787	0	0	0	0
undef-miR-550	CAAGGAGTTGGCACTGGAAGG	21	0	0	1	0	0	3	0	0	0.0762223	0	0	0.239168
undef-miR-551	TTTAGGGATTTTAATTTCTT	20	0	0	0	1	0	0	0	0	0	0.0789747	0	0
undef-miR-552	GTGCTCGTCGTGCTGCTGCT	20	0	0	0	0	0	3	0	0	0	0	0	0.239168
undef-miR-553	ACGAGAGCAACCTGAACC	18	0	0	0	4	0	0	0	0	0	0.315899	0	0
undef-miR-554	TCGGTGGGATTTTCGTCCGTT	21	2	7	3	3	0	4	0.164527	0.616787	0.228667	0.236924	0	0.31889
undef-miR-555	TGACTAGATCCATACTCATCC	21	160	127	344	130	45	134	13.1621	11.1903	26.2205	10.2667	4.37314	10.6828
undef-miR-556	TGACTAGATCCACACTCGTCCG	22	3	0	1	2	0	1	0.24679	0	0.0762223	0.157949	0	0.0797225
undef-miR-557	TGACTAGATTCACACTCATCCA	22	609	381	515	445	141	394	50.0984	33.5708	39.2545	35.1437	13.7025	31.4107
undef-miR-558	TGACTAGATCTACACTCGTCCA	22	1	0	0	1	0	3	0.0822633	0	0	0.0789747	0	0.239168
undef-miR-559	AAATATCAGCCGGTAATTCTGGG	23	1	0	0	0	0	0	0.0822633	0	0	0	0	0
undef-miR-560	TCACAGCCAGCTTTGACGA	19	0	0	0	1	1	0	0	0	0	0.0789747	0.0971808	0
undef-miR-561	TCACAACCTCCTTGAGTGAGTG	22	4	13	3	1	1	3	0.329053	1.14546	0.228667	0.0789747	0.0971808	0.239168
undef-miR-562	CCAGATCTATCTCTTCCAGCTCT	23	0	0	0	0	7	0	0	0	0	0	0.680266	0
undef-miR-563	TATTGCACTCGTCCCGGCCTGT	22	0	0	0	0	23	0	0	0	0	0	2.23516	0
undef-miR-564	TAAGCGTATGGCTTTTCCCCT	21	0	0	0	1	0	0	0	0	0	0.0789747	0	0
undef-miR-565	TTCGTTGTCGACGAAACCTGCAC	23	47	19	23	21	0	22	3.86638	1.67414	1.75311	1.65847	0	1.7539
undef-miR-566	TAGCACCACGGGATTCAGCT	20	0	1	0	0	0	0	0	0.0881124	0	0	0	0
undef-miR-567	TGGACAACAGGATAATGGCGT	21	0	0	0	0	6	0	0	0	0	0	0.583085	0
undef-miR-568	TGAGGTAGTAGGTTGTTTT	19	29	52	38	17	14	67	2.38564	4.58184	2.89645	1.34257	1.36053	5.34141
undef-miR-569	TACCCTGTAGATCCGAATTTGTGT	24	0	0	0	1	0	0	0	0	0	0.0789747	0	0
undef-miR-570	TACCACAGGGTAGAACCACGGA	22	0	4	0	6	104	4	0	0.35245	0	0.473848	10.1068	0.31889
undef-miR-571	TGTAGTGTTTCCTACTTTATGG	22	18	21	1	7	168	13	1.48074	1.85036	0.0762223	0.552823	16.3264	1.03639
undef-miR-572	CATAAAGTAGAAAGCACTACTA	22	4	0	0	7	0	0	0.329053	0	0	0.552823	0	0
undef-miR-573	GGATATCATCATATACTGTAAGTT	24	0	0	0	0	12	0	0	0	0	0	1.16617	0
undef-miR-574	TGAGAACTGAATTCCATGGACT	22	7	2	0	10	3	1	0.575843	0.176225	0	0.789747	0.291542	0.0797225
undef-miR-575	TAGCAGCACGTAAATACTGGAG	22	0	0	0	0	0	2	0	0	0	0	0	0.159445
undef-miR-576	TGGACGGAGAACTGATAAGGCT	22	5	2	1	4	0	0	0.411317	0.176225	0.0762223	0.315899	0	0
undef-miR-577	ACAGTAGTCTGCACATTGGTTAG	23	0	0	4	0	0	0	0	0	0.304889	0	0	0
undef-miR-578	GAGGCAAGGCATGGGAAG	18	0	0	2	0	0	2	0	0	0.152445	0	0	0.159445
undef-miR-579	TTCCTATGCATATACCTCTTT	21	0	0	0	0	0	2	0	0	0	0	0	0.159445
undef-miR-580	GTGAAATGTTTAGGACCACTTG	22	0	0	0	3	0	0	0	0	0	0.236924	0	0
undef-miR-581	AAGCTGCCAGTTGAAGAACTGTT	23	0	0	0	0	18	0	0	0	0	0	1.74925	0
undef-miR-582	GGCATACATTGTAGAAAA	18	0	1	0	0	0	0	0	0.0881124	0	0	0	0
novel-miR-1	CACCGACTTCCTAGACAGTTT	21	0	3	2	0	0	0	0	14.6138	11.2806	0	0	0
novel-miR-2	GAATAAATGTGACGCCAATGTGT	23	0	0	0	0	0	1	0	0	0	0	0	4.93859
novel-miR-3	TGGCGCCGTATTGACTCTTGC	21	10	10	3	15	0	9	42.2035	48.7125	16.921	98.5125	0	44.4473
novel-miR-4	GCACGTCCTTCTACACGAGTA	21	0	0	0	4	0	0	0	0	0	26.27	0	0
novel-miR-5	TCGGAAATGTAAGTGAAATT	20	9	0	0	0	0	0	37.9832	0	0	0	0	0
novel-miR-6	TTGGATAAGGACAACACGACG	21	5	0	0	0	0	0	21.1018	0	0	0	0	0
novel-miR-7	GTTCCGGTAGTATGCCCCTA	20	0	0	0	0	0	3	0	0	0	0	0	14.8158
novel-miR-8	GATTGCGATCGCCGTCTTCG	20	5	0	0	0	0	0	21.1018	0	0	0	0	0
novel-miR-9	GTACTGCCGCTCGTCTGTAAG	21	0	0	3	8	0	1	0	0	16.921	52.54	0	4.93859
novel-miR-10	TTACAGACGAGCGACAGTAGGA	22	0	2	1	0	0	0	0	9.74251	5.64032	0	0	0
novel-miR-11	GCGCGGTGCGTCGCCGCGGCGG	22	0	0	3	0	0	0	0	0	16.921	0	0	0
novel-miR-12	GCGCGGTGCGTCGCCGCGGCGG	22	0	0	3	0	0	0	0	0	16.921	0	0	0
novel-miR-13	CACCGGTTCCAGACAAAGTCCT	22	0	7	0	0	0	0	0	34.0988	0	0	0	0
novel-miR-14	ACGGATAACTGGATGACATT	20	0	6	0	0	0	0	0	29.2275	0	0	0	0
novel-miR-15	TTGTATGGCTTTATCTGTCAGA	22	0	4	0	0	0	0	0	19.485	0	0	0	0
novel-miR-16	TTATGATGATCGGGCAATGT	20	0	0	4	0	0	0	0	0	22.5613	0	0	0
novel-miR-17	TTATGATGATCGGGCAATGT	20	0	0	4	0	0	0	0	0	22.5613	0	0	0
novel-miR-18	CGACTTCCTTTACAGCGCTGA	21	2	0	0	3	0	0	8.44071	0	0	19.7025	0	0
novel-miR-19	CGTCTCGCTCCCACAATGGCAA	22	0	0	2	4	0	0	0	0	11.2806	26.27	0	0
novel-miR-20	GCGATCCTGTAGCGTCCGGG	20	0	0	3	0	0	0	0	0	16.921	0	0	0
novel-miR-21	CGTCTCGCTCCCACAACGGTAA	22	0	0	1	4	0	0	0	0	5.64032	26.27	0	0
novel-miR-22	CGCTACGGAGCACGCGGCAGCT	22	7	0	0	0	0	0	29.5425	0	0	0	0	0
novel-miR-23	CAAAAATAACCATTCGTAAGC	21	0	0	0	3	0	1	0	0	0	19.7025	0	4.93859
novel-miR-24	GCAAGCTAAAGTTTGTGAAA	20	0	0	0	3	0	0	0	0	0	19.7025	0	0
novel-miR-25	TTCGGATCTATCTGACACTTTT	22	0	0	0	5	0	0	0	0	0	32.8375	0	0
novel-miR-26	ATTTTGTAACGTTATCTGTCA	21	5	0	0	0	0	0	21.1018	0	0	0	0	0
novel-miR-27	ACGGTTTTGTCACTTTCTGT	20	0	3	0	0	0	0	0	14.6138	0	0	0	0
novel-miR-28	CTTCTGTTAAACACGCGCTCA	21	0	0	3	0	0	0	0	0	16.921	0	0	0
novel-miR-29	ACCGGCCCGCATCGCATCGC	20	4	0	0	0	0	0	16.8814	0	0	0	0	0
novel-miR-30	TCACCATCGCTCGGCTGTCGCT	22	0	4	0	0	0	0	0	19.485	0	0	0	0
novel-miR-31	GTCGCCATCGCCATCGCTCG	20	0	4	0	0	0	0	0	19.485	0	0	0	0
novel-miR-32	TTGTGGGAACCATGTGGCTTGG	22	0	0	0	3	0	0	0	0	0	19.7025	0	0
novel-miR-33	AATTCGGTTCTAGAGAGGTTTGT	23	0	2	4	0	1	0	0	9.74251	22.5613	0	13.783	0
novel-miR-34	TACCCTGTAGATCCGAATTTGTTT	24	0	1	1	2	0	0	0	4.87125	5.64032	13.135	0	0
novel-miR-35	GTCACTCGGATTGTCACTCG	20	0	7	0	0	0	0	0	34.0988	0	0	0	0
novel-miR-36	TTCCAGCTCTCTGATTGGCTT	21	0	4	0	0	0	0	0	19.485	0	0	0	0
novel-miR-37	ATAGGTAGTGTAGTGTGGTGCTGG	24	4	0	0	0	0	0	16.8814	0	0	0	0	0
novel-miR-38	GTCCCAGTAGTCCCTTTGAA	20	0	0	0	1	16	0	0	0	0	6.5675	220.528	0
novel-miR-39	CTAAAGTTATGGTACCGAAGTTA	23	0	0	1	0	0	0	0	0	5.64032	0	0	0
novel-miR-40	TCTTTGGTATCCTAGCTGTAGG	22	22451	16227	45681	30828	5225	42147	94751.1	79045.8	257655	202463	72016.3	208147
novel-miR-41	CAGAGCCGCCTCGTGCCTCAGCA	23	23	61	19	17	11	11	97.0681	297.146	107.166	111.647	151.613	54.3245
novel-miR-42	CCAGGTACTAGGTGACTCTGAGT	23	948	588	510	689	175	760	4000.89	2864.3	2876.56	4525.01	2412.03	3753.33
novel-miR-43	TACCCCCCTGTAGAACGTTGTC	22	0	3	0	0	0	0	0	14.6138	0	0	0	0
novel-miR-44	TACCCCCCTGTAGAACGTTGTC	22	0	3	0	0	0	0	0	14.6138	0	0	0	0
novel-miR-45	CTAGCTCCGACTTCCTTAAC	20	0	0	0	0	0	3	0	0	0	0	0	14.8158
novel-miR-46	TTCGATGTGACTGTTATTGTTTG	23	0	0	0	1	0	3	0	0	0	6.5675	0	14.8158
novel-miR-47	TCGGTTCTATTCATCTCTCTC	21	0	0	0	0	0	3	0	0	0	0	0	14.8158
novel-miR-48	CCCGCTGCTGCTCACCTACAGG	22	34	19	17	27	10	24	143.492	92.5538	95.8854	177.322	137.83	118.526
novel-miR-49	GGCGTCTCGCTTTCACAATGGCG	23	0	4	0	0	0	0	0	19.485	0	0	0	0
novel-miR-50	TACTGCGCCATAGGTCGCGG	20	0	5	0	0	0	0	0	24.3563	0	0	0	0
novel-miR-51	GTATAGCGTTATCCGCCGGA	20	5	0	1	0	0	0	21.1018	0	5.64032	0	0	0
novel-miR-52	GTATGGCGTTATCTGCCAGATCTG	24	5	0	0	0	0	0	21.1018	0	0	0	0	0
novel-miR-53	TACAGCTATCTGATTGGCTAGT	22	0	6	0	0	0	0	0	29.2275	0	0	0	0
novel-miR-54	CACTTGTTTTGGCTTGCTTGT	21	10	0	1	1	0	0	42.2035	0	5.64032	6.5675	0	0
novel-miR-55	TCCGGTATAGGCTCCTAAACA	21	0	0	0	0	0	3	0	0	0	0	0	14.8158
novel-miR-56	GCTAATAGTTGGACATCCGC	20	1	0	0	0	0	3	4.22035	0	0	0	0	14.8158
novel-miR-57	TGAGCGCGTAATGTATCACA	20	4	5	2	5	0	7	16.8814	24.3563	11.2806	32.8375	0	34.5701
novel-miR-58	CGTGATACATTACGCACTCATT	22	0	0	3	0	0	0	0	0	16.921	0	0	0
novel-miR-59	CACCGACTTCCTAAGCGCTGACT	23	0	0	1	0	0	3	0	0	5.64032	0	0	14.8158
novel-miR-60	GTTGTGTGACTTGGACGTTG	20	0	4	0	0	0	0	0	19.485	0	0	0	0
novel-miR-61	CTAAAGCGGATCTAAACCTACC	22	7	0	10	0	0	1	29.5425	0	56.4032	0	0	4.93859
novel-miR-62	CGCTGTCACGCTTACACAATGG	22	5	0	0	0	0	0	21.1018	0	0	0	0	0
novel-miR-63	AAGCGTGGGAGATTGGGATGATA	23	3	0	0	0	0	0	12.6611	0	0	0	0	0
novel-miR-64	CGTCTCGCTCCCACAATGGCAA	22	0	0	2	4	0	0	0	0	11.2806	26.27	0	0
novel-miR-65	GGCCAATCAGAGAGCTGGAAC	21	0	0	1	4	13	1	0	0	5.64032	26.27	179.179	4.93859
novel-miR-66	TAGCTCCGACTTTCTAAACAGT	22	0	0	0	0	0	3	0	0	0	0	0	14.8158
novel-miR-67	CTGTTATCTGATTGGCTATCGT	22	0	0	3	0	0	3	0	0	16.921	0	0	14.8158
novel-miR-68	CACCGCGGTTATGTGTTTCGGC	22	0	0	0	49	0	0	0	0	0	321.807	0	0
novel-miR-69	GGCGACGGTCGCTAGAAAGTGTC	23	0	0	0	0	10	0	0	0	0	0	137.83	0
novel-miR-70	AGCTTACTATAGAAACCAAT	20	0	0	1	0	0	0	0	0	5.64032	0	0	0
novel-miR-71	TGATTTAGATAGTGAGTTTG	20	0	0	3	0	0	0	0	0	16.921	0	0	0
novel-miR-72	TGCGCGCGCGTCGATGTTTGC	21	0	0	0	3	0	0	0	0	0	19.7025	0	0
novel-miR-73	CCGCCAAATCAGAAGTGCCCG	21	65292	56516	37087	35094	21044	46313	275555	275304	209182	230480	290050	228721
novel-miR-74	GGCACTTCTGATTTGATGACT	21	2952	3247	3500	2370	623	3251	12458.5	15817	19741.1	15565	8586.83	16055.4
novel-miR-75	CCGCCAAATCAGAAGTGCCCG	21	65291	56516	37087	35094	21044	46312	275551	275304	209182	230480	290050	228716
novel-miR-76	GGCACTTCTGATTTGATGACT	21	2947	3247	3500	2370	623	3251	12437.4	15817	19741.1	15565	8586.83	16055.4
novel-miR-77	CCGCCAAATCAGAAGTGCCCG	21	65287	56516	37082	35095	21044	46313	275534	275304	209154	230486	290050	228721
novel-miR-78	GGCACTTCTGATTTGATGACT	21	2947	3247	3500	2370	623	3251	12437.4	15817	19741.1	15565	8586.83	16055.4
novel-miR-79	TCATAAGACACACGCGGCTCTCT	23	1007	363	663	689	181	800	4249.9	1768.26	3739.53	4525.01	2494.73	3950.87
novel-miR-80	CGTGAAGTCGCTGGTGTGGTGCG	23	0	0	0	6	0	3	0	0	0	39.405	0	14.8158
novel-miR-81	TTGGATAAGGACAACACGACG	21	5	0	0	0	0	0	21.1018	0	0	0	0	0
novel-miR-82	TTTTCACTAGAAATGTCAACGG	22	5	0	3	1	0	3	21.1018	0	16.921	6.5675	0	14.8158
novel-miR-83	GCGCGGTGCGTCGCCGCGGCGG	22	0	0	3	0	0	0	0	0	16.921	0	0	0
novel-miR-84	GAGCACTTCTGATTTGGCGGCT	22	0	6	0	0	0	0	0	29.2275	0	0	0	0
novel-miR-85	GAGCACTTCTGATTTGGCGGCT	22	0	6	0	0	0	0	0	29.2275	0	0	0	0
novel-miR-86	GCGACTGCGGCACGTGCCAT	20	0	0	3	0	0	0	0	0	16.921	0	0	0
novel-miR-87	CTCCGTCCGTGTCGCTGTCGCCC	23	0	6	0	0	0	0	0	29.2275	0	0	0	0
novel-miR-88	TACATTCCTTGTCGTAGATGG	21	0	0	3	1	0	0	0	0	16.921	6.5675	0	0
novel-miR-89	CTACTACGCCAGAGGTCGCGT	21	4	0	0	0	0	0	16.8814	0	0	0	0	0
novel-miR-90	TCTATCCGCCTCTCTCGCGCA	21	0	0	0	0	0	3	0	0	0	0	0	14.8158
novel-miR-91	CGGATGCTGATGCAGATGCT	20	0	0	3	0	0	0	0	0	16.921	0	0	0
novel-miR-92	TCAGGAATCTGCATGCAACTTA	22	0	4	0	0	0	0	0	19.485	0	0	0	0
novel-miR-93	TCGCACGAGACACAGGTTTTTC	22	4	0	0	0	0	0	16.8814	0	0	0	0	0
novel-miR-94	CGTTGCTATTTAGGTGTCCG	20	0	3	0	0	0	0	0	14.6138	0	0	0	0
novel-miR-95	GCTGGAACCTAAATATACGT	20	0	0	0	0	0	1	0	0	0	0	0	4.93859
novel-miR-96	TTAGGGAGCTCTATCTTCCGTC	22	0	17	1	3	0	3	0	82.8113	5.64032	19.7025	0	14.8158
novel-miR-97	TCGGAAGCTAGGGCCCTTACTAAA	24	10	4	8	5	6	9	42.2035	19.485	45.1225	32.8375	82.6982	44.4473
novel-miR-98	GTGTTCAGGTCATCAACTTT	20	0	3	1	0	0	0	0	14.6138	5.64032	0	0	0
novel-miR-99	TCGTCACACCGGACGGACATTTCG	24	0	0	0	0	0	3	0	0	0	0	0	14.8158
novel-miR-100	CTCTCTAATTGGCTAGTCAC	20	0	0	0	0	0	3	0	0	0	0	0	14.8158
novel-miR-101	TATCGTCGATTAAGTGTGCTGT	22	0	8	0	0	0	0	0	38.97	0	0	0	0
novel-miR-102	AGCCACCGAAGGTATGTCAT	20	0	0	0	0	0	4	0	0	0	0	0	19.7544
novel-miR-103	CGCGGCCGAGGGCGGCGCGGA	21	0	0	3	0	0	0	0	0	16.921	0	0	0
novel-miR-104	TGTTGTGGGAGCGAGACGCCGT	22	4	0	0	0	0	2	16.8814	0	0	0	0	9.87718
novel-miR-105	AAAGTGTGCGTAAATTGCGG	20	3	0	0	1	0	0	12.6611	0	0	6.5675	0	0
novel-miR-106	AGCCACCGAAGGTATGTCAT	20	0	0	0	0	0	4	0	0	0	0	0	19.7544
novel-miR-107	ACACTTAGCAACACGTCAAGC	21	0	0	3	0	0	0	0	0	16.921	0	0	0
novel-miR-108	GCTAATAGTTGGACATCCGC	20	1	0	0	0	0	3	4.22035	0	0	0	0	14.8158
novel-miR-109	TGTTACACGTGCAACCAAACCTTG	24	0	0	0	5	0	0	0	0	0	32.8375	0	0
novel-miR-110	AACGGTGAGCTGAAGGTGTAA	21	0	12	1	0	0	0	0	58.455	5.64032	0	0	0
novel-miR-111	AGGATTTGGGATAGGGCAAT	20	0	0	0	3	0	0	0	0	0	19.7025	0	0
novel-miR-112	CTTGTACAGAGCTCCCTTCT	20	5	0	0	0	0	0	21.1018	0	0	0	0	0
novel-miR-113	GACATCTGTGGTGCGTACCATA	22	0	3	0	0	0	0	0	14.6138	0	0	0	0
novel-miR-114	TCTGTGCGTACCACAGATGTCA	22	7	0	0	0	0	0	29.5425	0	0	0	0	0
novel-miR-115	TCAGTCGTCCTCCGAGTATTTT	22	2	0	0	0	0	2	8.44071	0	0	0	0	9.87718
novel-miR-116	ACAGGTAGAGCCGAATATACGG	22	0	4	0	0	0	0	0	19.485	0	0	0	0
novel-miR-117	CGGATCTATCCGTCTCTCTCGCGT	24	0	0	5	2	0	1	0	0	28.2016	13.135	0	4.93859
novel-miR-118	TGAGGAAGAGAGACAGAAGTGG	22	0	0	0	0	0	3	0	0	0	0	0	14.8158
novel-miR-119	CGACGTAAGTGATGTTTATG	20	0	3	0	0	0	0	0	14.6138	0	0	0	0
novel-miR-120	GTATAGCGTTATCCGCCGGA	20	5	0	1	0	0	0	21.1018	0	5.64032	0	0	0
novel-miR-121	TTTCCTTACAATTACTTCGG	20	0	5	8	0	9	3	0	24.3563	45.1225	0	124.047	14.8158
novel-miR-122	CAAGCGTGGGAGATTGGGATGAT	23	3	0	0	0	0	0	12.6611	0	0	0	0	0
novel-miR-123	TTGCCGTTGTGGGAGCGGGA	20	0	0	0	0	12	0	0	0	0	0	165.396	0
novel-miR-124	TAGGTTATCCATTTTTTGTCC	21	0	5	0	0	0	0	0	24.3563	0	0	0	0
novel-miR-125	TCGTGTGTTCGGATCCCGGAA	21	3	0	0	0	0	1	12.6611	0	0	0	0	4.93859
novel-miR-126	CGGCCGTCGCAATTTTCGTGCC	22	0	4	0	0	0	0	0	19.485	0	0	0	0
novel-miR-127	TTAGATAAGGACAACATGACG	21	0	0	5	0	0	0	0	0	28.2016	0	0	0
novel-miR-128	CTACTGCGCCATAGGTCGCG	20	0	5	0	0	0	0	0	24.3563	0	0	0	0
novel-miR-129	GGACACGGATCGGATTCGGATCGG	24	0	0	0	4	0	0	0	0	0	26.27	0	0
novel-miR-130	TACGCGGTTTTGTGTTTCGG	20	0	0	0	0	0	3	0	0	0	0	0	14.8158
novel-miR-131	TGAAACTACTGCAAATATTGG	21	0	0	4	0	0	0	0	0	22.5613	0	0	0
novel-miR-132	CTCGTCGTCGGCGCCGGCTCCG	22	0	2	0	2	0	1	0	9.74251	0	13.135	0	4.93859
novel-miR-133	GTTTGGTTTAGGTTTCTAGG	20	0	0	0	0	11	0	0	0	0	0	151.613	0
novel-miR-134	CTAGCGTTTTTTGGGCGTAGCG	22	0	1	1	3	0	4	0	4.87125	5.64032	19.7025	0	19.7544
novel-miR-135	CACTCTAAGTATGAACGCCAAGC	23	105	56	93	67	28	126	443.137	272.79	524.549	440.022	385.925	622.262
novel-miR-136	TGAAACTACTGCACATATCGG	21	0	0	4	0	0	0	0	0	22.5613	0	0	0
novel-miR-137	ATGGCAGTCGCGACTTTGCAAAT	23	3	0	0	0	0	0	12.6611	0	0	0	0	0
novel-miR-138	CGTCCGCTTAACGCAGTCTC	20	4	0	0	0	0	0	16.8814	0	0	0	0	0
novel-miR-139	GAATTTGTAGACTTAGTAGTC	21	5	0	0	0	0	0	21.1018	0	0	0	0	0
novel-miR-140	GTTAAGTATTGGTTAAGGGG	20	0	0	0	0	0	4	0	0	0	0	0	19.7544
novel-miR-141	ATAGGAGGTAAATGTAGATAT	21	0	0	2	4	0	5	0	0	11.2806	26.27	0	24.6929
novel-miR-142	TAGGAACTTCATACCGTGCTCTT	23	3391	2459	3391	2415	511	3790	14311.2	11978.4	19126.3	15860.5	7043.13	18717.3
novel-miR-143	TGGCAGATAACTTCATACAAAAG	23	3	0	0	0	0	0	12.6611	0	0	0	0	0
novel-miR-144	CTCCGCGTCGCTGTCGCTGTCG	22	0	0	6	0	0	0	0	0	33.8419	0	0	0
novel-miR-145	TTTGACGTAGCTTTGCCGACCA	22	322	247	403	295	159	456	1358.95	1203.2	2273.05	1937.41	2191.5	2252
novel-miR-146	AGCGGCAAAGCTACATCAAAGG	22	19	23	15	22	0	11	80.1867	112.039	84.6048	144.485	0	54.3245
novel-miR-147	GGTGAATGATCGGTGGATTTTA	22	3	0	0	0	0	0	12.6611	0	0	0	0	0
novel-miR-148	TTCGGCTCTAACCGTCTCTCTC	22	9	0	0	0	0	0	37.9832	0	0	0	0	0
novel-miR-149	TCAAAGGAGTTATTTGCGTTA	21	0	0	0	0	0	3	0	0	0	0	0	14.8158
novel-miR-150	AGCGCAGATAACTCCTTTGAAT	22	0	0	0	3	0	0	0	0	0	19.7025	0	0
novel-miR-151	AGCCAATCAGAGGGCTGGAAC	21	0	0	0	0	13	0	0	0	0	0	179.179	0
novel-miR-152	CACCGACTTCCTAGACAGTTT	21	0	3	2	0	0	0	0	14.6138	11.2806	0	0	0
novel-miR-153	CAAAAATAACCATTCGTAAGC	21	0	0	0	3	0	1	0	0	0	19.7025	0	4.93859
novel-miR-154	TGCAGCGTGACGGCGATGACG	21	0	5	0	0	0	0	0	24.3563	0	0	0	0
novel-miR-155	TGAGATCATTGTGAAAGCTGATTT	24	358	553	361	312	134	441	1510.89	2693.8	2036.15	2049.06	1846.93	2177.92
novel-miR-156	TGGTTTTCATAATGATTTGACAGA	20	13	60	40	32	0	38	54.8646	292.275	225.613	210.16	0	187.666
novel-miR-157	GTATAGCGTTATCCGCCGGA	20	5	0	1	0	0	0	21.1018	0	5.64032	0	0	0
novel-miR-158	TTTGGTATAGATAGAGAGAGG	21	0	4	0	0	0	0	0	19.485	0	0	0	0
novel-miR-159	AGGTGAAGGAAACTAAGAGC	20	0	5	0	0	0	2	0	24.3563	0	0	0	9.87718
novel-miR-160	TTTGTCGGTTTTAAGGATAAGT	22	3	0	0	0	0	0	12.6611	0	0	0	0	0
novel-miR-161	TGATGGAGTTCAAAGTAATCGTT	23	0	0	0	0	7	0	0	0	0	0	96.4812	0
novel-miR-162	GGCACGAATATTTGACAGGAACT	23	0	0	1	0	0	3	0	0	5.64032	0	0	14.8158
novel-miR-163	CGTGAGAGAGACGGTTAGAG	20	4	0	0	0	0	0	16.8814	0	0	0	0	0
novel-miR-164	TCCGATCGAGATTGCATATT	20	0	0	0	0	15	0	0	0	0	0	206.745	0
novel-miR-165	CTGGCTTCGACTTCTAAACAG	21	3	0	0	0	0	0	12.6611	0	0	0	0	0
novel-miR-166	CAAGTAGTAAGTGGCATGCTCG	22	0	5	0	0	0	0	0	24.3563	0	0	0	0
novel-miR-167	CGACGGCGACGCGGAGCGAT	20	0	0	3	0	0	0	0	0	16.921	0	0	0
novel-miR-168	AGGATAAAAATAAATGGAATTG	22	3	0	0	0	0	0	12.6611	0	0	0	0	0
novel-miR-169	CAGATAGCTGGAACTGGTCG	20	0	0	0	3	0	0	0	0	0	19.7025	0	0
novel-miR-170	TTGCATGGATTTGTTCAAGAT	21	0	3	3	1	0	0	0	14.6138	16.921	6.5675	0	0
novel-miR-171	CACTGAGCTACTGAGACTAT	20	6	2	5	14	0	7	25.3221	9.74251	28.2016	91.945	0	34.5701
novel-miR-172	TCTCAGTAGCTCAGTGGTCCA	21	0	0	0	1	0	3	0	0	0	6.5675	0	14.8158
novel-miR-173	TCGACGTAAACATTGATGGT	20	0	0	3	0	0	0	0	0	16.921	0	0	0
novel-miR-174	GAATTTGTAGACTTTGTAGTC	21	5	0	0	0	0	0	21.1018	0	0	0	0	0
novel-miR-175	TCGCTGTCGCGTCGCTGTCGCCT	23	0	0	0	8	0	0	0	0	0	52.54	0	0
novel-miR-176	CGTCATGGTCTCGGTAGCTCTT	22	7	0	0	1	0	1	29.5425	0	0	6.5675	0	4.93859
novel-miR-177	TATGAAAAACTGCTGGTGGTGA	22	9	0	0	0	0	0	37.9832	0	0	0	0	0
novel-miR-178	CACCGCGGTTATGTGTTTCGGC	22	0	0	0	49	0	0	0	0	0	321.807	0	0
novel-miR-179	CCTTCCACAATGGCAAACGTCT	22	0	2	11	0	0	3	0	9.74251	62.0435	0	0	14.8158
novel-miR-180	TGGCGTTATTTGCCGGATAAC	21	0	0	4	0	0	0	0	0	22.5613	0	0	0
novel-miR-181	GGATCTATCCGTCTCTCTCGCGC	23	0	0	5	2	0	4	0	0	28.2016	13.135	0	19.7544
novel-miR-182	TGAGAGATCAGGTTATAATGG	21	0	3	0	0	0	0	0	14.6138	0	0	0	0
novel-miR-183	TTATGATGATCGGGCAATGT	20	0	0	4	0	0	0	0	0	22.5613	0	0	0
novel-miR-184	CACTGAGCTACTGAGACTAT	20	6	2	5	14	0	7	25.3221	9.74251	28.2016	91.945	0	34.5701
novel-miR-185	TCTCAGTAGCTCAGTGGTCCA	21	0	0	0	1	0	3	0	0	0	6.5675	0	14.8158
novel-miR-186	TTCACCTAACTCTGCATTATC	21	0	3	0	0	0	0	0	14.6138	0	0	0	0
novel-miR-187	ATGATGCAGATTTAGGGGAATG	22	0	0	0	0	0	3	0	0	0	0	0	14.8158
novel-miR-188	ATCGGATAGCTGGAACTGGT	20	4	0	4	0	0	0	16.8814	0	22.5613	0	0	0
novel-miR-189	GCTCCCTGATTGGCTAGTCACT	22	5	0	0	0	0	0	21.1018	0	0	0	0	0
novel-miR-190	CGTCTCGCTTCCACAATGGCAG	22	0	0	3	1	0	0	0	0	16.921	6.5675	0	0
novel-miR-191	AAGCGTGGGAGATTGGGATGATA	23	3	0	0	0	0	0	12.6611	0	0	0	0	0
novel-miR-192	CGGCACCACCGATTTTGGCGG	21	0	0	12	0	0	0	0	0	67.6838	0	0	0
novel-miR-193	CGAGCCCGTTGCCAGTCTGT	20	0	0	0	2	0	0	0	0	0	13.135	0	0
novel-miR-194	CAGACTGGCAACGGGCTCGG	20	0	0	0	0	0	3	0	0	0	0	0	14.8158
novel-miR-195	ACAAAAGAAGATAGAGATCG	20	0	0	0	0	11	0	0	0	0	0	151.613	0
novel-miR-196	CGCCAAAATCGGCGTTGCGCGTT	23	0	10	0	1	0	2	0	48.7125	0	6.5675	0	9.87718
novel-miR-197	CACCGACTTCCTAAACAAACAG	22	0	6	0	0	0	0	0	29.2275	0	0	0	0
novel-miR-198	AGCCACCGAAGGTATGTCAT	20	0	0	0	0	0	4	0	0	0	0	0	19.7544
novel-miR-199	TTGGCCAGACTTATCGCGATA	21	0	0	0	0	0	4	0	0	0	0	0	19.7544
novel-miR-200	TATGTCAGTTTGCAGAGCGG	20	0	6	3	0	0	0	0	29.2275	16.921	0	0	0
novel-miR-201	ACGGTCTGCATCATTGACACATGA	24	0	0	0	1	0	0	0	0	0	6.5675	0	0
novel-miR-202	GTGCCGCCGTGTCTGAACTAG	21	11	0	2	1	13	0	46.4239	0	11.2806	6.5675	179.179	0
novel-miR-203	CTAGGGGACCAACATCGAAATCGT	24	0	0	0	5	0	0	0	0	0	32.8375	0	0
novel-miR-204	TCGGCGACCGTCGCGTGACAGT	22	0	0	0	3	0	0	0	0	0	19.7025	0	0
novel-miR-205	CGAGCCCGTTGCCAGTCTGT	20	0	0	0	2	0	0	0	0	0	13.135	0	0
novel-miR-206	TACAGACTGGCAACGGGCTCGG	22	9	0	1	0	0	3	37.9832	0	5.64032	0	0	14.8158
novel-miR-207	TGTCTCTCTTTCACAACGGCA	21	10	0	3	0	0	8	42.2035	0	16.921	0	0	39.5087
novel-miR-208	GCACGTCCTTCTACACGAGTA	21	0	0	0	4	0	0	0	0	0	26.27	0	0
novel-miR-209	TCGGCGACCGTCGCGTGACAGT	22	0	0	0	3	0	0	0	0	0	19.7025	0	0
novel-miR-210	TTAGGAAGTCGGTTTGGTCT	20	0	0	0	0	9	0	0	0	0	0	124.047	0
novel-miR-211	CTGGCTCCGACTTCCTAGACA	21	4	0	0	0	0	0	16.8814	0	0	0	0	0
novel-miR-212	TATGTCAGTTTGCAGAGCGG	20	0	6	3	0	0	0	0	29.2275	16.921	0	0	0
novel-miR-213	CGGTCTGCATCATTGACACATGAA	24	0	0	0	1	0	0	0	0	0	6.5675	0	0
novel-miR-214	TCGTTGTCGTGTCGCTGTCGC	21	0	0	3	0	0	0	0	0	16.921	0	0	0
novel-miR-215	AGCGATGCGGGGCGATCTTCATA	23	0	0	0	1	0	0	0	0	0	6.5675	0	0
novel-miR-216	CTACCTATAGGTCGACACTGTAT	23	8	0	0	0	0	0	33.7628	0	0	0	0	0
novel-miR-217	CCCGCTCAGCATTTTTCGTG	20	0	0	0	0	4	0	0	0	0	0	55.1321	0
novel-miR-218	TGCAGTGTTGGGAATGAGAGGTGG	24	0	0	0	4	0	0	0	0	0	26.27	0	0
novel-miR-219	TGCACAACTCCGACTGGCTGG	21	0	0	0	5	0	0	0	0	0	32.8375	0	0
novel-miR-220	AGCCACCGAAGGTATGTCAT	20	0	0	0	0	0	4	0	0	0	0	0	19.7544
novel-miR-221	CACCGACTTCCTAAGCGCTGACT	23	0	0	1	0	0	3	0	0	5.64032	0	0	14.8158
novel-miR-222	CTTTTGTGTGGCGTTGTCTG	20	0	0	3	0	0	0	0	0	16.921	0	0	0
novel-miR-223	TTGCGGGTGCTGTTTCTGGTTG	22	4	0	0	0	0	0	16.8814	0	0	0	0	0
novel-miR-224	TCCAGCTATCTGATTGGCTAGTT	23	0	0	3	0	0	0	0	0	16.921	0	0	0
novel-miR-225	CAAAAATAACCATTCGTAAGC	21	0	0	0	3	0	1	0	0	0	19.7025	0	4.93859
novel-miR-226	ATTGCGATCGCCATCTTCGTTT	22	0	0	0	5	0	0	0	0	0	32.8375	0	0
novel-miR-227	GCCCTTGTGGAAGTGAGACATG	22	0	0	3	0	0	21	0	0	16.921	0	0	103.71
novel-miR-228	GTGTATCTCGCTGTCTCGCTTCC	23	0	0	0	3	0	0	0	0	0	19.7025	0	0
novel-miR-229	CAAAATCACTAGTCTTCCATACA	23	0	5	1	4	0	0	0	24.3563	5.64032	26.27	0	0
novel-miR-230	TAGGCAGATTAGTGATTCCTTGT	23	0	0	1	5	0	0	0	0	5.64032	32.8375	0	0
novel-miR-231	CACCGACTTCCTAGACAGTTT	21	0	3	2	0	0	0	0	14.6138	11.2806	0	0	0
novel-miR-232	CAGTCTGTTGTTCATGGTAA	20	0	0	1	0	0	0	0	0	5.64032	0	0	0
novel-miR-233	TACCATGAACAACTGACTGTCC	22	5	0	0	0	0	1	21.1018	0	0	0	0	4.93859
novel-miR-234	TTGGATAAGGACAACACGACG	21	5	0	0	0	0	0	21.1018	0	0	0	0	0
novel-miR-235	GTATAGCGTTATCCGCCGGA	20	5	0	1	0	0	0	21.1018	0	5.64032	0	0	0
novel-miR-236	ATAGTAGCAACATCGTCGTGCT	22	0	0	1	3	0	0	0	0	5.64032	19.7025	0	0
novel-miR-237	TGCTGTTGGATGTTTTGGGT	20	0	6	0	0	0	0	0	29.2275	0	0	0	0
novel-miR-238	TTGATGAATTTATTGTGATCGTTA	24	0	0	0	0	6	0	0	0	0	0	82.6982	0
novel-miR-239	CACCGACTTCCTTAACAGTTTCCA	24	0	0	0	7	0	0	0	0	0	45.9725	0	0
novel-miR-240	CGCTTCCACAGCTGCAAACG	20	0	0	3	0	0	0	0	0	16.921	0	0	0
novel-miR-241	TGCAGCGTGACGGCGATGACG	21	0	5	0	0	0	0	0	24.3563	0	0	0	0
novel-miR-242	TGTCTCGCTTTCACAACGGTA	21	10	0	3	0	0	8	42.2035	0	16.921	0	0	39.5087
novel-miR-243	TTCACACGGCTTATTGTATG	20	0	0	0	0	0	4	0	0	0	0	0	19.7544
novel-miR-244	AAGGAATCACTAATCTGCCTAC	22	23	53	21	13	11	16	97.0681	258.176	118.447	85.3775	151.613	79.0174
novel-miR-245	TGGAAGACTAGTGATTTTGTTGTTTT	26	3218	5007	4087	4133	951	4954	13581.1	24390.4	23052	27143.5	13107.7	24465.8
novel-miR-246	TTCAATGACTTTTTGCACAG	20	0	3	0	0	0	0	0	14.6138	0	0	0	0
novel-miR-247	TTGTCTTTCGCAATTCTACTG	21	0	6	0	0	0	0	0	29.2275	0	0	0	0
novel-miR-248	TACCATGAACAACAGACTGACC	22	5	0	0	0	0	0	21.1018	0	0	0	0	0
novel-miR-249	TCCGGGTTCCTTTTATGA	18	1	0	0	0	0	0	4.22035	0	0	0	0	0
novel-miR-250	AAAAGGAAGGTTGGAGTAGC	20	0	0	0	3	0	0	0	0	0	19.7025	0	0
novel-miR-251	AATAAACAGGCTAGCCATTCG	21	0	0	0	4	0	0	0	0	0	26.27	0	0

## Sheet: Table S3
Table S3. Conserved microRNA (miRNA) families identified in antennae of Loxostege sticticalis.
Family	Arthropoda							Nematoda		Vertebrata
	Insecta					Arachnida	Crustacea
	dme	ame	tca	bmo	api	isc	dpu	bma	cel	hsa	mmu	gga	xtr	dre	aca
miR-67	+	-	+	+	+	+	+	+	-	-	+	-	-	-	-
miR-1	-	-	+	+	-	-	-	-	-	-	-	+	+	-	+
miR-10	-	-	+	-	+	-	-	-	-	-	-	-	-	+	+
miR-11	-	-	+	+	-	-	-	-	-	-	-	-	-	-	+
miR-1175	-	-	-	+	-	-	-	-	-	-	-	-	-	-	+
miR-7	-	-	+	+	-	-	-	-	-	-	-	+	-	-	-
miR-9	-	-	+	+	-	+	+	-	-	-	-	-	+	-	-
let-7	-	-	+	+	+	-	-	-	-	-	-	-	-	-	-
miR-1000	-	+	-	-	+	-	-	-	-	-	-	-	-	-	-
miR-12	-	-	-	+	-	-	-	-	-	-	-	-	-	-	-
miR-184	-	-	-	+	+	-	-	-	-	-	-	-	-	-	-
miR-190	+	+	-	+	-	-	-	-	-	-	-	-	-	-	-
miR-2	-	+	+	+	+	-	-	-	-	-	-	-	-	-	-
miR-210	+	-	-	+	-	-	-	-	-	-	-	-	-	-	-
miR-216	+	-	+	-	-	-	-	-	-	-	-	-	-	-	-
miR-25	-	-	-	+	-	-	-	-	-	-	-	-	-	-	-
miR-276	-	-	+	+	-	-	-	-	-	-	-	-	-	-	-
miR-2763	-	-	-	+	-	-	-	-	-	-	-	-	-	-	-
miR-2767	-	-	-	+	-	-	-	-	-	-	-	-	-	-	-
miR-278	-	-	-	+	+	-	-	-	-	-	-	-	-	-	-
miR-2788	-	-	-	+	-	-	-	-	-	-	-	-	-	-	-
miR-2796	-	-	+	+	-	-	-	-	-	-	-	-	-	-	-
miR-28	-	-	+	+	-	-	-	-	-	-	-	-	-	-	-
miR-2944	-	-	+	-	-	-	-	-	-	-	-	-	-	-	-
miR-305	-	-	-	+	-	-	-	-	-	-	-	-	-	-	-
miR-306	-	-	-	+	-	-	-	-	-	-	-	-	-	-	-
miR-308	-	-	-	+	-	-	-	-	-	-	-	-	-	-	-
miR-31	-	-	-	+	-	-	-	-	-	-	-	-	-	-	-
miR-316	-	+	+	+	+	-	-	-	-	-	-	-	-	-	-
miR-33	-	-	-	+	-	-	-	-	-	-	-	-	-	-	-
miR-3338	-	-	-	+	-	-	-	-	-	-	-	-	-	-	-
miR-46	-	-	-	-	+	-	-	-	-	-	-	-	-	-	-
miR-745	-	-	-	+	-	-	-	-	-	-	-	-	-	-	-
miR-750	-	-	-	+	-	-	-	-	-	-	-	-	-	-	-
miR-87	-	-	-	+	+	-	-	-	-	-	-	-	-	-	-
miR-927	+	-	-	+	-	-	-	-	-	-	-	-	-	-	-
miR-929	-	-	-	+	-	-	-	-	-	-	-	-	-	-	-
miR-970	-	-	-	+	-	-	-	-	-	-	-	-	-	-	-
miR-981	-	+	-	-	-	-	-	-	-	-	-	-	-	-	-
miR-988	+	-	-	-	-	-	-	-	-	-	-	-	-	-	-
miR-989	+	-	+	+	-	-	-	-	-	-	-	-	-	-	-
miR-995	-	-	-	-	-	-	-	-	-	-	-	-	-	-	-
miR-998	+	-	+	+	+	-	-	-	-	-	-	-	-	-	-
bantam	-	-	-	+	+	+	-	+	-	-	-	-	-	-	-
miR-34	+	+	-	+	-	-	+	+	+	-	-	-	-	-	-
miR-71	-	-	+	+	-	-	-	-	+	-	-	-	-	-	-
miR-252	-	+	+	+	+	-	+	-	-	-	-	-	-	-	-
miR-263	-	+	+	+	+	+	-	-	-	-	-	-	-	-	-
miR-279	-	+	+	+	+	+	+	-	-	-	-	-	-	-	-
miR-317	-	-	-	+	-	+	+	-	-	-	-	-	-	-	-
miR-80	-	-	-	-	-	-	-	-	+	-	-	-	-	-	-
miR-81	-	-	-	-	-	-	-	-	+	-	-	-	-	-	-
miR-965	-	-	-	-	-	-	-	-	-	-	-	-	-	-	-
miR-101	-	-	-	-	-	-	-	-	-	-	-	+	-	-	-
miR-122	-	-	-	-	-	-	-	-	-	-	-	+	+	-	-
miR-124	-	-	-	-	-	-	-	-	-	-	-	-	-	-	+
miR-128	-	-	-	-	-	-	-	-	-	-	-	-	+	+	-
miR-133	-	-	-	-	-	-	-	-	-	-	-	-	+	-	-
miR-142	-	-	-	-	-	-	-	-	-	-	-	+	-	-	-
miR-146	-	-	-	-	-	-	-	-	-	-	-	+	-	-	-
miR-15	-	-	-	-	-	-	-	-	-	-	-	-	-	+	-
miR-19	-	-	-	-	-	-	-	-	-	-	-	-	-	+	-
miR-192	-	-	-	-	-	-	-	-	-	-	+	-	-	-	+
miR-193	-	-	-	-	-	-	-	-	-	-	-	-	-	-	-
miR-199	-	-	-	-	-	-	-	-	-	-	+	-	+	+	-
miR-202	-	-	-	-	-	-	-	-	-	+	-	-	+	+	-
miR-23	-	-	-	-	-	-	-	-	-	-	-	-	-	+	-
miR-27	-	-	-	-	-	-	-	-	-	-	-	-	-	+	-
miR-29	-	-	-	-	-	-	-	-	-	-	-	-	-	+	-
miR-30	-	-	-	-	-	-	-	-	-	-	-	+	-	-	-
miR-322	-	-	-	-	-	-	-	-	-	-	+	-	-	-	-
miR-351	-	-	-	-	-	-	-	-	-	-	+	-	-	-	-
miR-361	-	-	-	-	-	-	-	-	-	+	+	-	-	-	-
miR-458	-	-	-	-	-	-	-	-	-	-	-	+	-	-	+
miR-515	-	-	-	-	-	-	-	-	-	+	-	-	-	-	-
miR-598	-	-	-	-	-	-	-	-	-	-	+	-	-	-	-
miR-941	-	-	-	-	-	-	-	-	-	+	-	-	-	-	-
miR-942	-	-	-	-	-	-	-	-	-	+	-	-	-	-	-
miR-1338	-	-	-	-	-	-	-	-	-	-	-	-	-	-	-
miR-148	-	-	-	-	-	-	-	-	-	-	-	-	-	-	-
miR-183	-	-	-	-	-	-	-	-	-	-	-	-	-	-	-
miR-26	-	-	-	-	-	-	-	-	-	-	-	-	-	-	-
miR-2733	-	-	-	-	-	-	-	-	-	-	-	-	-	-	-
miR-320	-	-	-	-	-	-	-	-	-	-	-	-	-	-	-
miR-342	-	-	-	-	-	-	-	-	-	-	-	-	-	-	-
miR-379	-	-	-	-	-	-	-	-	-	-	-	-	-	-	-
miR-451	-	-	-	-	-	-	-	-	-	-	-	-	-	-	-
miR-6497	-	-	-	-	-	-	-	-	-	-	-	-	-	-	-
miR-8	-	-	-	-	-	-	-	-	-	-	-	-	-	-	-
miR-8536	-	-	-	-	-	-	-	-	-	-	-	-	-	-	-
Number	10	9	20	42	15	6	6	3	4	5	7	8	7	9	7
Note: A plus (+) symbol represents this miRNA family exists in the species. dem, Drosophila melanogaster; ame, Apis mellifera; tca, Tribolium castaneum; bmo, Bombyx mori; api, Acyrthosiphon pisum; isc, Ixodes scapularis; dpu, Daphnia pulex; bma, Brugia malayi; cel, Caenorhabditis elegans; hsa, Homo sapiens; mmu, Mus musculus; gga, Gallus gallus; xtr, Xenopus tropicalis; dre, Danio rerio; aca, Ano…

## Sheet: Table S4
Table S4. Expression analysis of miRNAs (DEmiRNAs) in the antennae of Loxostege sticticalis.
miRNA id	log2FC(Female/Male)	P-value (adjusted)	Regulation
undef-miR-117	6.54307	2.01602	up
miR-let-7-12	6.09496	1.01602	up
undef-miR-235	3.44319	0.0160179	up
undef-miR-345	-2.90399	55.0001	down
undef-miR-350	-2.93307	54.0001	down
undef-miR-371	-3.29789	53.0001	down
miR-122-1	-3.38227	52.0001	down
undef-miR-344	-3.3871	51.0001	down
undef-miR-336	-3.403	50.0001	down
undef-miR-270	-3.89837	49.0001	down
undef-miR-287	-3.90122	48.0001	down
undef-miR-571	-3.93692	47.0001	down
undef-miR-88	-4.0708	46.0001	down
miR-6497-1	-4.11644	45.0001	down
undef-miR-333	-4.17039	44.0001	down
undef-miR-458	-4.22801	43.0001	down
undef-miR-469	-4.33672	42.0001	down
undef-miR-311	-4.43527	41.0001	down
undef-miR-365	-4.48219	40.0001	down
undef-miR-275	-4.50223	39.0001	down
undef-miR-313	-4.61313	38.0001	down
undef-miR-222	-4.89598	37.0001	down
undef-miR-378	-4.91974	36.0001	down
undef-miR-150	-4.99389	35.0001	down
undef-miR-381	-5.05832	34.0001	down
undef-miR-354	-5.20536	33.0001	down
undef-miR-399	-5.26541	32.0001	down
undef-miR-358	-5.33459	31.0001	down
undef-miR-460	-5.43215	30.0001	down
undef-miR-340	-5.46664	29.0001	down
undef-miR-404	-5.50934	28.0001	down
undef-miR-403	-5.51521	27.0001	down
undef-miR-338	-5.53223	26.0001	down
undef-miR-357	-5.69841	25.0001	down
undef-miR-380	-5.75951	24.0001	down
miR-71-5	-6.16031	23.0001	down
undef-miR-382	-6.3517	22.0001	down
undef-miR-324	-6.41528	21.0001	down
undef-miR-415	-6.45314	20.0001	down
undef-miR-570	-6.48416	19.0001	down
undef-miR-359	-6.54165	18.0001	down
undef-miR-341	-6.5545	17.0001	down
undef-miR-278	-6.55846	16.0001	down
undef-miR-387	-6.74466	15.0001	down
undef-miR-293	-7.19351	14.0001	down
undef-miR-351	-7.19982	13.0001	down
undef-miR-352	-7.43486	12.0001	down
miR-9-13	-7.49873	11.0001	down
miR-87-1	-7.49886	10.0001	down
miR-199-2	-7.69007	9.00012	down
undef-miR-279	-7.71111	8.00012	down
undef-miR-487	-7.81854	7.00012	down
undef-miR-255	-7.81859	6.00012	down
miR-15-2	-7.96592	5.00012	down
undef-miR-364	-8.3964	4.00012	down
undef-miR-349	-8.62891	3.00012	down
undef-miR-361	-9.29309	2.00012	down
undef-miR-294	-9.93107	1.00012	down
undef-miR-302	-11.2484	0.000115007	down

## Sheet: Table S5
Table S5. GO functional analysis of DEmiRNAs in the antennae of Loxostege sticticalis.
Category	GO.ID	Term	list	Total	Pvalue
CC	GO:0071944	cell periphery	2380	2392	1.2447e-06
CC	GO:0005886	plasma membrane	2147	2157	1.9437e-06
CC	GO:0016020	membrane	3983	4015	3.97486e-06
CC	GO:0030054	cell junction	930	932	0.000111678
CC	GO:0031226	intrinsic component of plasma membrane	736	737	0.000234407
CC	GO:0005887	integral component of plasma membrane	710	711	0.000337659
CC	GO:0042995	cell projection	1306	1312	0.000351575
CC	GO:0120025	plasma membrane bounded cell projection	1287	1293	0.00043757
CC	GO:0031224	intrinsic component of membrane	2265	2283	0.00160058
CC	GO:0012505	endomembrane system	2240	2258	0.00199641
CC	GO:0043005	neuron projection	938	942	0.0020547
CC	GO:0030424	axon	561	562	0.0026035
CC	GO:0016021	integral component of membrane	2209	2227	0.00261311
CC	GO:0045202	synapse	646	648	0.00444151
CC	GO:0098590	plasma membrane region	752	755	0.00492459
CC	GO:0005829	cytosol	2748	2774	0.00619553
CC	GO:0048471	perinuclear region of cytoplasm	485	486	0.00711719
CC	GO:0070161	anchoring junction	339	339	0.00756478
CC	GO:0005911	cell-cell junction	337	337	0.00779049
CC	GO:0005737	cytoplasm	5783	5852	0.00786038
CC	GO:0005794	Golgi apparatus	785	789	0.0110308
CC	GO:0098794	postsynapse	287	287	0.01621
CC	GO:0005856	cytoskeleton	1030	1037	0.0170488
CC	GO:0150034	distal axon	277	277	0.0187585
CC	GO:0005938	cell cortex	275	275	0.0193139
CC	GO:0000139	Golgi membrane	385	386	0.0255343
CC	GO:0097708	intracellular vesicle	1153	1162	0.0276036
CC	GO:0031410	cytoplasmic vesicle	1152	1161	0.0278277
CC	GO:0097447	dendritic tree	486	488	0.0291695
CC	GO:0030425	dendrite	485	487	0.0294979
CC	GO:0015629	actin cytoskeleton	244	244	0.0303333
CC	GO:0099080	supramolecular complex	676	680	0.0331173
CC	GO:0099081	supramolecular polymer	473	475	0.033719
CC	GO:0099512	supramolecular fiber	471	473	0.0344751
CC	GO:0098791	Golgi apparatus subcompartment	458	460	0.0397884
CC	GO:0031982	vesicle	1233	1244	0.0546104
CC	GO:0036477	somatodendritic compartment	708	713	0.0580568
CC	GO:0005769	early endosome	198	198	0.0590868
CC	GO:0099568	cytoplasmic region	415	417	0.0632508
CC	GO:0043292	contractile fiber	189	189	0.0672913
CC	GO:0005783	endoplasmic reticulum	1024	1033	0.0736519
CC	GO:0097060	synaptic membrane	182	182	0.0744453
CC	GO:0110165	cellular anatomical entity	8199	8312	0.0768831
CC	GO:0005912	adherens junction	179	179	0.0777376
CC	GO:0000793	condensed chromosome	173	173	0.0847615
CC	GO:0030016	myofibril	171	171	0.0872399
CC	GO:0016604	nuclear body	477	480	0.0890299
CC	GO:0098588	bounding membrane of organelle	1070	1080	0.0946331
CC	GO:0030427	site of polarized growth	165	165	0.0951145
CC	GO:0099572	postsynaptic specialization	163	163	0.0978929
CC	GO:0044297	cell body	554	558	0.100669
CC	GO:0031252	cell leading edge	270	271	0.101971
CC	GO:0030426	growth cone	159	159	0.103694
CC	GO:0019898	extrinsic component of membrane	158	158	0.105196
CC	GO:0012506	vesicle membrane	545	549	0.108646
CC	GO:0030017	sarcomere	155	155	0.109835
CC	GO:0045177	apical part of cell	356	358	0.115977
CC	GO:0098984	neuron to neuron synapse	151	151	0.116337
CC	GO:0032279	asymmetric synapse	150	150	0.118021
CC	GO:0060205	cytoplasmic vesicle lumen	149	149	0.119729
CC	GO:0030659	cytoplasmic vesicle membrane	533	537	0.120109
CC	GO:0014069	postsynaptic density	148	148	0.121462
CC	GO:0044306	neuron projection terminus	148	148	0.121462
CC	GO:0034774	secretory granule lumen	144	144	0.128646
CC	GO:0098797	plasma membrane protein complex	249	250	0.129618
CC	GO:0043679	axon terminus	141	141	0.134309
CC	GO:0000775	chromosome, centromeric region	140	140	0.136251
CC	GO:0005788	endoplasmic reticulum lumen	140	140	0.136251
CC	GO:0031594	neuromuscular junction	140	140	0.136251
CC	GO:0030135	coated vesicle	139	139	0.138221
CC	GO:0016324	apical plasma membrane	242	243	0.140256
CC	GO:0043025	neuronal cell body	514	518	0.140325
CC	GO:0043204	perikaryon	136	136	0.144302
CC	GO:0031090	organelle membrane	1925	1947	0.145816
CC	GO:0098793	presynapse	328	330	0.152512
CC	GO:0030496	midbody	132	132	0.152824
CC	GO:0005635	nuclear envelope	326	328	0.155466
CC	GO:0045211	postsynaptic membrane	130	130	0.157271
CC	GO:0031253	cell projection membrane	230	231	0.160342
CC	GO:0090575	RNA polymerase II transcription regulator complex	127	127	0.164182
CC	GO:0005795	Golgi stack	126	126	0.166552
CC	GO:0030027	lamellipodium	121	121	0.178922
CC	GO:0005875	microtubule associated complex	120	120	0.181503
CC	GO:0005903	brush border	120	120	0.181503
CC	GO:0031965	nuclear membrane	215	216	0.189053
CC	GO:0031227	intrinsic component of endoplasmic reticulum membrane	116	116	0.192201
CC	GO:0043296	apical junction complex	115	115	0.194972
CC	GO:0045178	basal part of cell	211	212	0.19744
CC	GO:0030658	transport vesicle membrane	114	114	0.197783
CC	GO:0043235	receptor complex	114	114	0.197783
CC	GO:0030176	integral component of endoplasmic reticulum membrane	111	111	0.206457
CC	GO:0043197	dendritic spine	111	111	0.206457
CC	GO:0044309	neuron spine	111	111	0.206457
CC	GO:0055037	recycling endosome	106	106	0.221762
CC	GO:0099513	polymeric cytoskeletal fiber	286	288	0.225514
CC	GO:0030141	secretory granule	370	373	0.225903
CC	GO:0000922	spindle pole	103	103	0.231479
CC	GO:1905368	peptidase complex	103	103	0.231479
CC	GO:0098687	chromosomal region	282	284	0.233756
CC	GO:0043195	terminal bouton	102	102	0.234811
CC	GO:0031984	organelle subcompartment	917	927	0.235321
CC	GO:0030055	cell-substrate junction	101	101	0.238191
CC	GO:0005798	Golgi-associated vesicle	100	100	0.241619
CC	GO:0005929	cilium	361	364	0.242636
CC	GO:0015630	microtubule cytoskeleton	677	684	0.24663
CC	GO:0000779	condensed chromosome, centromeric region	98	98	0.248622
CC	GO:0005768	endosome	518	523	0.249822
CC	GO:0009986	cell surface	271	273	0.257668
CC	GO:0031674	I band	95	95	0.259505
CC	GO:0070160	tight junction	95	95	0.259505
CC	GO:0030312	external encapsulating structure	183	184	0.265757
CC	GO:0009898	cytoplasmic side of plasma membrane	93	93	0.267022
CC	GO:0045121	membrane raft	182	183	0.26853
CC	GO:0098857	membrane microdomain	182	183	0.26853
CC	GO:0031985	Golgi cisterna	92	92	0.270862
CC	GO:0000776	kinetochore	90	90	0.278705
CC	GO:0030018	Z disc	90	90	0.278705
CC	GO:0032589	neuron projection membrane	90	90	0.278705
CC	GO:0071013	catalytic step 2 spliceosome	90	90	0.278705
CC	GO:0030136	clathrin-coated vesicle	89	89	0.28271
CC	GO:0031248	protein acetyltransferase complex	89	89	0.28271
CC	GO:1902493	acetyltransferase complex	89	89	0.28271
CC	GO:0009925	basal plasma membrane	177	178	0.28276
CC	GO:0016323	basolateral plasma membrane	177	178	0.28276
CC	GO:0005925	focal adhesion	86	86	0.295073
CC	GO:0031012	extracellular matrix	171	172	0.300657
CC	GO:0000781	chromosome, telomeric region	84	84	0.303611
CC	GO:0030175	filopodium	83	83	0.307971
CC	GO:0099503	secretory vesicle	484	489	0.310402
CC	GO:0030662	coated vesicle membrane	81	81	0.31688
CC	GO:0044853	plasma membrane raft	81	81	0.31688
CC	GO:0005815	microtubule organizing center	402	406	0.320454
CC	GO:0000123	histone acetyltransferase complex	80	80	0.321429
CC	GO:0005811	lipid droplet	80	80	0.321429
CC	GO:0043209	myelin sheath	162	163	0.32923
CC	GO:1905369	endopeptidase complex	77	77	0.335469
CC	GO:0099738	cell cortex region	76	76	0.340283
CC	GO:1902911	protein kinase complex	75	75	0.345166
CC	GO:0030133	transport vesicle	236	238	0.346427
CC	GO:0005770	late endosome	155	156	0.352926
CC	GO:0019897	extrinsic component of plasma membrane	73	73	0.35514
CC	GO:0005813	centrosome	310	313	0.35517
CC	GO:0031983	vesicle lumen	153	154	0.359936
CC	GO:0000502	proteasome complex	72	72	0.360234
CC	GO:0043230	extracellular organelle	72	72	0.360234
CC	GO:0065010	extracellular membrane-bounded organelle	72	72	0.360234
CC	GO:0005793	endoplasmic reticulum-Golgi intermediate compartment	71	71	0.365401
CC	GO:1903561	extracellular vesicle	71	71	0.365401
CC	GO:0031672	A band	70	70	0.37064
CC	GO:0099501	exocytic vesicle membrane	70	70	0.37064
CC	GO:1902554	serine/threonine protein kinase complex	70	70	0.37064
CC	GO:0140535	intracellular protein-containing complex	676	684	0.371276
CC	GO:0030672	synaptic vesicle membrane	69	69	0.375955
CC	GO:0032154	cleavage furrow	68	68	0.381345
CC	GO:0005874	microtubule	224	226	0.381391
CC	GO:0098862	cluster of actin-based cell projections	147	148	0.381616
CC	GO:0062023	collagen-containing extracellular matrix	66	66	0.392355
CC	GO:0031901	early endosome membrane	65	65	0.397978
CC	GO:0042734	presynaptic membrane	65	65	0.397978
CC	GO:0045495	pole plasm	65	65	0.397978
CC	GO:0031256	leading edge membrane	141	142	0.404273
CC	GO:0098858	actin-based cell projection	141	142	0.404273
CC	GO:0005802	trans-Golgi network	140	141	0.408144
CC	GO:0000794	condensed nuclear chromosome	63	63	0.409465
CC	GO:0098802	plasma membrane signaling receptor complex	63	63	0.409465
CC	GO:0097729	9+2 motile cilium	62	62	0.415331
CC	GO:0120111	neuron projection cytoplasm	61	61	0.421281
CC	GO:0070062	extracellular exosome	60	60	0.427315
CC	GO:0005776	autophagosome	59	59	0.433434
CC	GO:0016605	PML body	59	59	0.433434
CC	GO:0036126	sperm flagellum	58	58	0.439641
CC	GO:0048786	presynaptic active zone	58	58	0.439641
CC	GO:0060293	germ plasm	58	58	0.439641
CC	GO:0000792	heterochromatin	57	57	0.445936
CC	GO:0005643	nuclear pore	57	57	0.445936
CC	GO:0030660	Golgi-associated vesicle membrane	57	57	0.445936
CC	GO:0030863	cortical cytoskeleton	57	57	0.445936
CC	GO:0005876	spindle microtubule	56	56	0.45232
CC	GO:0030117	membrane coat	56	56	0.45232
CC	GO:0032588	trans-Golgi network membrane	56	56	0.45232
CC	GO:0043186	P granule	56	56	0.45232
CC	GO:0044304	main axon	56	56	0.45232
CC	GO:0045179	apical cortex	56	56	0.45232
CC	GO:0048475	coated membrane	56	56	0.45232
CC	GO:0099023	vesicle tethering complex	56	56	0.45232
CC	GO:0005901	caveola	55	55	0.458795
CC	GO:0031225	anchored component of membrane	55	55	0.458795
CC	GO:0005884	actin filament	54	54	0.465361
CC	GO:0016607	nuclear speck	266	269	0.475608
CC	GO:0005604	basement membrane	52	52	0.478775
CC	GO:0005657	replication fork	52	52	0.478775
CC	GO:0005918	septate junction	52	52	0.478775
CC	GO:0001669	acrosomal vesicle	50	50	0.492573
CC	GO:0045171	intercellular bridge	49	49	0.499619
CC	GO:0015030	Cajal body	48	48	0.506765
CC	GO:0016234	inclusion body	48	48	0.506765
CC	GO:0030286	dynein complex	48	48	0.506765
CC	GO:0005773	vacuole	395	400	0.507197
CC	GO:0031514	motile cilium	115	116	0.513628
CC	GO:0005790	smooth endoplasmic reticulum	47	47	0.514012
CC	GO:0035578	azurophil granule lumen	47	47	0.514012
CC	GO:0042175	nuclear outer membrane-endoplasmic reticulum membrane network	600	608	0.516495
CC	GO:0005764	lysosome	321	325	0.518542
CC	GO:0016328	lateral plasma membrane	46	46	0.521362
CC	GO:0031234	extrinsic component of cytoplasmic side of plasma membrane	46	46	0.521362
CC	GO:0051233	spindle midzone	46	46	0.521362
CC	GO:1902562	H4 histone acetyltransferase complex	46	46	0.521362
CC	GO:0005782	peroxisomal matrix	45	45	0.528816
CC	GO:0008023	transcription elongation factor complex	45	45	0.528816
CC	GO:0016459	myosin complex	45	45	0.528816
CC	GO:0031430	M band	45	45	0.528816
CC	GO:0031907	microbody lumen	45	45	0.528816
CC	GO:0032432	actin filament bundle	45	45	0.528816
CC	GO:0032590	dendrite membrane	45	45	0.528816
CC	GO:0000791	euchromatin	44	44	0.536376
CC	GO:0005923	bicellular tight junction	44	44	0.536376
CC	GO:0034702	ion channel complex	109	110	0.541322
CC	GO:0101002	ficolin-1-rich granule	109	110	0.541322
CC	GO:0030665	clathrin-coated vesicle membrane	43	43	0.544043
CC	GO:1904115	axon cytoplasm	43	43	0.544043
CC	GO:0098827	endoplasmic reticulum subcompartment	585	593	0.546843
CC	GO:0034399	nuclear periphery	107	108	0.550741
CC	GO:0030864	cortical actin cytoskeleton	42	42	0.551818
CC	GO:0032580	Golgi cisterna membrane	42	42	0.551818
CC	GO:0042641	actomyosin	42	42	0.551818
CC	GO:0005789	endoplasmic reticulum membrane	581	589	0.554977
CC	GO:0140534	endoplasmic reticulum protein-containing complex	106	107	0.555485
CC	GO:0005703	polytene chromosome puff	41	41	0.559704
CC	GO:0060170	ciliary membrane	41	41	0.559704
CC	GO:0043198	dendritic shaft	40	40	0.567702
CC	GO:0044295	axonal growth cone	40	40	0.567702
CC	GO:0031312	extrinsic component of organelle membrane	39	39	0.575813
CC	GO:0035770	ribonucleoprotein granule	165	167	0.583515
CC	GO:0010494	cytoplasmic stress granule	38	38	0.584039
CC	GO:0030120	vesicle coat	38	38	0.584039
CC	GO:0098533	ATPase dependent transmembrane transport complex	38	38	0.584039
CC	GO:1902494	catalytic complex	1249	1267	0.586366
CC	GO:0005669	transcription factor TFIID complex	37	37	0.592381
CC	GO:0016528	sarcoplasm	37	37	0.592381
CC	GO:0033116	endoplasmic reticulum-Golgi intermediate compartment membrane	37	37	0.592381
CC	GO:0070382	exocytic vesicle	162	164	0.594834
CC	GO:0009295	nucleoid	36	36	0.600842
CC	GO:0042645	mitochondrial nucleoid	36	36	0.600842
CC	GO:0097730	non-motile cilium	96	97	0.604083
CC	GO:0005667	transcription regulator complex	290	294	0.604377
CC	GO:0010008	endosome membrane	223	226	0.608692
CC	GO:0001726	ruffle	95	96	0.60905
CC	GO:0001725	stress fiber	35	35	0.609422
CC	GO:0005905	clathrin-coated pit	35	35	0.609422
CC	GO:0030134	COPII-coated ER to Golgi transport vesicle	35	35	0.609422
CC	GO:0044291	cell-cell contact zone	35	35	0.609422
CC	GO:0045111	intermediate filament cytoskeleton	35	35	0.609422
CC	GO:0055120	striated muscle dense body	35	35	0.609422
CC	GO:0097440	apical dendrite	35	35	0.609422
CC	GO:0097517	contractile actin filament bundle	35	35	0.609422
CC	GO:0000803	sex chromosome	34	34	0.618124
CC	GO:0001891	phagocytic cup	34	34	0.618124
CC	GO:0005654	nucleoplasm	1981	2010	0.618611
CC	GO:0036464	cytoplasmic ribonucleoprotein granule	155	157	0.621464
CC	GO:0005777	peroxisome	154	156	0.62529
CC	GO:0042579	microbody	154	156	0.62529
CC	GO:0031526	brush border membrane	33	33	0.626949
CC	GO:0032040	small-subunit processome	33	33	0.626949
CC	GO:0055038	recycling endosome membrane	33	33	0.626949
CC	GO:1903293	phosphatase complex	33	33	0.626949
CC	GO:0005775	vacuolar lumen	91	92	0.629093
CC	GO:0005765	lysosomal membrane	152	154	0.632953
CC	GO:0032838	plasma membrane bounded cell projection cytoplasm	152	154	0.632953
CC	GO:0008287	protein serine/threonine phosphatase complex	32	32	0.6359
CC	GO:0016327	apicolateral plasma membrane	32	32	0.6359
CC	GO:0016592	mediator complex	32	32	0.6359
CC	GO:0030673	axolemma	32	32	0.6359
CC	GO:0008021	synaptic vesicle	151	153	0.63679
CC	GO:0001917	photoreceptor inner segment	31	31	0.644976
CC	GO:0030686	90S preribosome	31	31	0.644976
CC	GO:0043073	germ cell nucleus	31	31	0.644976
CC	GO:0030139	endocytic vesicle	147	149	0.652168
CC	GO:0005774	vacuolar membrane	209	212	0.653508
CC	GO:0034705	potassium channel complex	30	30	0.654182
CC	GO:0043190	ATP-binding cassette (ABC) transporter complex	30	30	0.654182
CC	GO:0061174	type I terminal bouton	30	30	0.654182
CC	GO:1904813	ficolin-1-rich granule lumen	85	86	0.659614
CC	GO:0005858	axonemal dynein complex	29	29	0.663517
CC	GO:0016028	rhabdomere	29	29	0.663517
CC	GO:0031228	intrinsic component of Golgi membrane	29	29	0.663517
CC	GO:0034663	endoplasmic reticulum chaperone complex	29	29	0.663517
CC	GO:0043596	nuclear replication fork	29	29	0.663517
CC	GO:0005871	kinesin complex	28	28	0.672985
CC	GO:0016529	sarcoplasmic reticulum	28	28	0.672985
CC	GO:0030173	integral component of Golgi membrane	28	28	0.672985
CC	GO:0031201	SNARE complex	28	28	0.672985
CC	GO:0031304	intrinsic component of mitochondrial inner membrane	28	28	0.672985
CC	GO:0071007	U2-type catalytic step 2 spliceosome	28	28	0.672985
CC	GO:0005766	primary lysosome	82	83	0.675044
CC	GO:0034708	methyltransferase complex	82	83	0.675044
CC	GO:0042582	azurophil granule	82	83	0.675044
CC	GO:0034703	cation channel complex	81	82	0.680209
CC	GO:0000307	cyclin-dependent protein kinase holoenzyme complex	27	27	0.682586
CC	GO:0008076	voltage-gated potassium channel complex	27	27	0.682586
CC	GO:0014704	intercalated disc	27	27	0.682586
CC	GO:0030140	trans-Golgi network transport vesicle	27	27	0.682586
CC	GO:0031305	integral component of mitochondrial inner membrane	27	27	0.682586
CC	GO:0044840	gut granule	27	27	0.682586
CC	GO:0044841	gut granule membrane	27	27	0.682586
CC	GO:0098975	postsynapse of neuromuscular junction	27	27	0.682586
CC	GO:1990234	transferase complex	580	589	0.688194
CC	GO:0000323	lytic vacuole	322	327	0.690267
CC	GO:0031902	late endosome membrane	79	80	0.690563
CC	GO:0005637	nuclear inner membrane	26	26	0.692324
CC	GO:0005797	Golgi medial cisterna	26	26	0.692324
CC	GO:0012507	ER to Golgi transport vesicle membrane	26	26	0.692324
CC	GO:0022624	proteasome accessory complex	26	26	0.692324
CC	GO:0030118	clathrin coat	26	26	0.692324
CC	GO:0031091	platelet alpha granule	26	26	0.692324
CC	GO:0038201	TOR complex	26	26	0.692324
CC	GO:1905348	endonuclease complex	26	26	0.692324
CC	GO:1990391	DNA repair complex	26	26	0.692324
CC	GO:0009897	external side of plasma membrane	78	79	0.695752
CC	GO:0072686	mitotic spindle	78	79	0.695752
CC	GO:0030667	secretory granule membrane	135	137	0.698391
CC	GO:0005771	multivesicular body	25	25	0.702199
CC	GO:0035267	NuA4 histone acetyltransferase complex	25	25	0.702199
CC	GO:0035580	specific granule lumen	25	25	0.702199
CC	GO:0043189	H4/H2A histone acetyltransferase complex	25	25	0.702199
CC	GO:0070461	SAGA-type complex	25	25	0.702199
CC	GO:0098878	neurotransmitter receptor complex	25	25	0.702199
CC	GO:1902555	endoribonuclease complex	25	25	0.702199
CC	GO:0032153	cell division site	75	76	0.711355
CC	GO:0005838	proteasome regulatory particle	24	24	0.712214
CC	GO:0101003	ficolin-1-rich granule membrane	24	24	0.712214
CC	GO:0005819	spindle	249	253	0.718375
CC	GO:0030684	preribosome	73	74	0.721779
CC	GO:0048770	pigment granule	73	74	0.721779
CC	GO:0000407	phagophore assembly site	23	23	0.72237
CC	GO:0005796	Golgi lumen	23	23	0.72237
CC	GO:0030315	T-tubule	23	23	0.72237
CC	GO:0031519	PcG protein complex	23	23	0.72237
CC	GO:0031932	TORC2 complex	23	23	0.72237
CC	GO:0097431	mitotic spindle pole	23	23	0.72237
CC	GO:0098563	intrinsic component of synaptic vesicle membrane	23	23	0.72237
CC	GO:0005622	intracellular anatomical structure	6877	6977	0.727547
CC	GO:0098796	membrane protein complex	621	631	0.730112
CC	GO:0042470	melanosome	71	72	0.73221
CC	GO:0045335	phagocytic vesicle	71	72	0.73221
CC	GO:0005779	integral component of peroxisomal membrane	22	22	0.73267
CC	GO:0008180	COP9 signalosome	22	22	0.73267
CC	GO:0031231	intrinsic component of peroxisomal membrane	22	22	0.73267
CC	GO:0032806	carboxy-terminal domain protein kinase complex	22	22	0.73267
CC	GO:0033178	proton-transporting two-sector ATPase complex, catalytic domain	22	22	0.73267
CC	GO:0036452	ESCRT complex	22	22	0.73267
CC	GO:1904724	tertiary granule lumen	22	22	0.73267
CC	GO:0031300	intrinsic component of organelle membrane	243	247	0.73456
CC	GO:0008074	guanylate cyclase complex, soluble	21	21	0.743116
CC	GO:0008328	ionotropic glutamate receptor complex	21	21	0.743116
CC	GO:0010369	chromocenter	21	21	0.743116
CC	GO:0030119	AP-type membrane coat adaptor complex	21	21	0.743116
CC	GO:0034704	calcium channel complex	21	21	0.743116
CC	GO:0045120	pronucleus	21	21	0.743116
CC	GO:0045334	clathrin-coated endocytic vesicle	21	21	0.743116
CC	GO:0005902	microvillus	68	69	0.747856
CC	GO:0042581	specific granule	68	69	0.747856
CC	GO:0000421	autophagosome membrane	20	20	0.75371
CC	GO:0000795	synaptonemal complex	20	20	0.75371
CC	GO:0005682	U5 snRNP	20	20	0.75371
CC	GO:0005849	mRNA cleavage factor complex	20	20	0.75371
CC	GO:0030137	COPI-coated vesicle	20	20	0.75371
CC	GO:0030894	replisome	20	20	0.75371
CC	GO:0032809	neuronal cell body membrane	20	20	0.75371
CC	GO:0044298	cell body membrane	20	20	0.75371
CC	GO:0045172	germline ring canal	20	20	0.75371
CC	GO:0046658	anchored component of plasma membrane	20	20	0.75371
CC	GO:0071010	prespliceosome	20	20	0.75371
CC	GO:0099086	synaptonemal structure	20	20	0.75371
CC	GO:0005778	peroxisomal membrane	65	66	0.763473
CC	GO:0031903	microbody membrane	65	66	0.763473
CC	GO:0000124	SAGA complex	19	19	0.764453
CC	GO:0005697	telomerase holoenzyme complex	19	19	0.764453
CC	GO:0005839	proteasome core complex	19	19	0.764453
CC	GO:0005868	cytoplasmic dynein complex	19	19	0.764453
CC	GO:0016235	aggresome	19	19	0.764453
CC	GO:0080008	Cul4-RING E3 ubiquitin ligase complex	19	19	0.764453
CC	GO:0097038	perinuclear endoplasmic reticulum	19	19	0.764453
CC	GO:0031301	integral component of organelle membrane	230	234	0.768788
CC	GO:0016363	nuclear matrix	63	64	0.773854
CC	GO:0000138	Golgi trans cisterna	18	18	0.775348
CC	GO:0000242	pericentriolar material	18	18	0.775348
CC	GO:0005652	nuclear lamina	18	18	0.775348
CC	GO:0030285	integral component of synaptic vesicle membrane	18	18	0.775348
CC	GO:0032839	dendrite cytoplasm	18	18	0.775348
CC	GO:0036157	outer dynein arm	18	18	0.775348
CC	GO:0043601	nuclear replisome	18	18	0.775348
CC	GO:0060076	excitatory synapse	18	18	0.775348
CC	GO:0042383	sarcolemma	62	63	0.779031
CC	GO:0005684	U2-type spliceosomal complex	61	62	0.784198
CC	GO:0005818	aster	17	17	0.786397
CC	GO:0030125	clathrin vesicle coat	17	17	0.786397
CC	GO:0030669	clathrin-coated endocytic vesicle membrane	17	17	0.786397
CC	GO:0031941	filamentous actin	17	17	0.786397
CC	GO:0033181	plasma membrane proton-transporting V-type ATPase complex	17	17	0.786397
CC	GO:0034451	centriolar satellite	17	17	0.786397
CC	GO:0099634	postsynaptic specialization membrane	17	17	0.786397
CC	GO:1990752	microtubule end	17	17	0.786397
CC	GO:0070820	tertiary granule	60	61	0.789353
CC	GO:0005681	spliceosomal complex	165	168	0.790217
CC	GO:0043202	lysosomal lumen	59	60	0.794495
CC	GO:0002102	podosome	16	16	0.797602
CC	GO:0005685	U1 snRNP	16	16	0.797602
CC	GO:0005847	mRNA cleavage and polyadenylation specificity factor complex	16	16	0.797602
CC	GO:0005927	muscle tendon junction	16	16	0.797602
CC	GO:0030131	clathrin adaptor complex	16	16	0.797602
CC	GO:0031306	intrinsic component of mitochondrial outer membrane	16	16	0.797602
CC	GO:0031307	integral component of mitochondrial outer membrane	16	16	0.797602
CC	GO:0036379	myofilament	16	16	0.797602
CC	GO:0045239	tricarboxylic acid cycle enzyme complex	16	16	0.797602
CC	GO:0070822	Sin3-type complex	16	16	0.797602
CC	GO:0071782	endoplasmic reticulum tubular network	16	16	0.797602
CC	GO:0072687	meiotic spindle	16	16	0.797602
CC	GO:0097482	muscle cell postsynaptic specialization	16	16	0.797602
CC	GO:1990023	mitotic spindle midzone	16	16	0.797602
CC	GO:0035097	histone methyltransferase complex	58	59	0.799622
CC	GO:0019005	SCF ubiquitin ligase complex	57	58	0.804734
CC	GO:0000137	Golgi cis cisterna	15	15	0.808965
CC	GO:0000805	X chromosome	15	15	0.808965
CC	GO:0000940	outer kinetochore	15	15	0.808965
CC	GO:0001673	male germ cell nucleus	15	15	0.808965
CC	GO:0001674	female germ cell nucleus	15	15	0.808965
CC	GO:0030904	retromer complex	15	15	0.808965
CC	GO:0032039	integrator complex	15	15	0.808965
CC	GO:0035145	exon-exon junction complex	15	15	0.808965
CC	GO:0043034	costamere	15	15	0.808965
CC	GO:0070938	contractile ring	15	15	0.808965
CC	GO:0071004	U2-type prespliceosome	15	15	0.808965
CC	GO:0071212	subsynaptic reticulum	15	15	0.808965
CC	GO:0090543	Flemming body	15	15	0.808965
CC	GO:0097228	sperm principal piece	15	15	0.808965
CC	GO:0098839	postsynaptic density membrane	15	15	0.808965
CC	GO:0101031	chaperone complex	15	15	0.808965
CC	GO:0017053	transcription repressor complex	56	57	0.809828
CC	GO:0097731	9+0 non-motile cilium	56	57	0.809828
CC	GO:0097733	photoreceptor cell cilium	56	57	0.809828
CC	GO:0061695	transferase complex, transferring phosphorus-containing groups	213	217	0.811301
CC	GO:0000974	Prp19 complex	14	14	0.820489
CC	GO:0005675	transcription factor TFIIH holo complex	14	14	0.820489
CC	GO:0005721	pericentric heterochromatin	14	14	0.820489
CC	GO:0005828	kinetochore microtubule	14	14	0.820489
CC	GO:0005852	eukaryotic translation initiation factor 3 complex	14	14	0.820489
CC	GO:0005915	zonula adherens	14	14	0.820489
CC	GO:0030014	CCR4-NOT complex	14	14	0.820489
CC	GO:0030663	COPI-coated vesicle membrane	14	14	0.820489
CC	GO:0031010	ISWI-type complex	14	14	0.820489
CC	GO:0031093	platelet alpha granule lumen	14	14	0.820489
CC	GO:0031258	lamellipodium membrane	14	14	0.820489
CC	GO:0031616	spindle pole centrosome	14	14	0.820489
CC	GO:0032433	filopodium tip	14	14	0.820489
CC	GO:0035003	subapical complex	14	14	0.820489
CC	GO:0035371	microtubule plus-end	14	14	0.820489
CC	GO:0045180	basal cortex	14	14	0.820489
CC	GO:0060187	cell pole	14	14	0.820489
CC	GO:0098852	lytic vacuole membrane	152	155	0.827184
CC	GO:0070069	cytochrome complex	52	53	0.83
CC	GO:0000276	mitochondrial proton-transporting ATP synthase complex, coupling factor F(o)	13	13	0.832176
CC	GO:0001741	XY body	13	13	0.832176
CC	GO:0005751	mitochondrial respiratory chain complex IV	13	13	0.832176
CC	GO:0005865	striated muscle thin filament	13	13	0.832176
CC	GO:0005882	intermediate filament	13	13	0.832176
CC	GO:0008540	proteasome regulatory particle, base subcomplex	13	13	0.832176
CC	GO:0016010	dystrophin-associated glycoprotein complex	13	13	0.832176
CC	GO:0016442	RISC complex	13	13	0.832176
CC	GO:0017119	Golgi transport complex	13	13	0.832176
CC	GO:0030132	clathrin coat of coated pit	13	13	0.832176
CC	GO:0031045	dense core granule	13	13	0.832176
CC	GO:0031332	RNAi effector complex	13	13	0.832176
CC	GO:0033276	transcription factor TFTC complex	13	13	0.832176
CC	GO:0044322	endoplasmic reticulum quality control compartment	13	13	0.832176
CC	GO:0045263	proton-transporting ATP synthase complex, coupling factor F(o)	13	13	0.832176
CC	GO:0045277	respiratory chain complex IV	13	13	0.832176
CC	GO:0070971	endoplasmic reticulum exit site	13	13	0.832176
CC	GO:0090665	glycoprotein complex	13	13	0.832176
CC	GO:0097225	sperm midpiece	13	13	0.832176
CC	GO:1905360	GTPase complex	13	13	0.832176
CC	GO:0005615	extracellular space	548	558	0.841409
CC	GO:0098552	side of membrane	199	203	0.84388
CC	GO:0000159	protein phosphatase type 2A complex	12	12	0.844028
CC	GO:0002080	acrosomal membrane	12	12	0.844028
CC	GO:0005581	collagen trimer	12	12	0.844028
CC	GO:0005767	secondary lysosome	12	12	0.844028
CC	GO:0005891	voltage-gated calcium channel complex	12	12	0.844028
CC	GO:0016461	unconventional myosin complex	12	12	0.844028
CC	GO:0019908	nuclear cyclin-dependent protein kinase holoenzyme complex	12	12	0.844028
CC	GO:0030008	TRAPP complex	12	12	0.844028
CC	GO:0030062	mitochondrial tricarboxylic acid cycle enzyme complex	12	12	0.844028
CC	GO:0030126	COPI vesicle coat	12	12	0.844028
CC	GO:0031597	cytosolic proteasome complex	12	12	0.844028
CC	GO:0032426	stereocilium tip	12	12	0.844028
CC	GO:0033391	chromatoid body	12	12	0.844028
CC	GO:0034518	RNA cap binding complex	12	12	0.844028
CC	GO:0034707	chloride channel complex	12	12	0.844028
CC	GO:0042588	zymogen granule	12	12	0.844028
CC	GO:0043083	synaptic cleft	12	12	0.844028
CC	GO:0044232	organelle membrane contact site	12	12	0.844028
CC	GO:0097512	cardiac myofibril	12	12	0.844028
CC	GO:1990124	messenger ribonucleoprotein complex	12	12	0.844028
CC	GO:0005930	axoneme	95	97	0.845002
CC	GO:0097014	ciliary plasm	95	97	0.845002
CC	GO:0032587	ruffle membrane	47	48	0.85463
CC	GO:0000153	cytoplasmic ubiquitin ligase complex	11	11	0.856047
CC	GO:0000176	nuclear exosome (RNase complex)	11	11	0.856047
CC	GO:0000177	cytoplasmic exosome (RNase complex)	11	11	0.856047
CC	GO:0000275	mitochondrial proton-transporting ATP synthase complex, catalytic sector F(1)	11	11	0.856047
CC	GO:0000346	transcription export complex	11	11	0.856047
CC	GO:0005834	heterotrimeric G-protein complex	11	11	0.856047
CC	GO:0017101	aminoacyl-tRNA synthetase multienzyme complex	11	11	0.856047
CC	GO:0030688	preribosome, small subunit precursor	11	11	0.856047
CC	GO:0030897	HOPS complex	11	11	0.856047
CC	GO:0031082	BLOC complex	11	11	0.856047
CC	GO:0031092	platelet alpha granule membrane	11	11	0.856047
CC	GO:0031528	microvillus membrane	11	11	0.856047
CC	GO:0033017	sarcoplasmic reticulum membrane	11	11	0.856047
CC	GO:0033180	proton-transporting V-type ATPase, V1 domain	11	11	0.856047
CC	GO:0034045	phagophore assembly site membrane	11	11	0.856047
CC	GO:0034719	SMN-Sm protein complex	11	11	0.856047
CC	GO:0035324	female germline ring canal	11	11	0.856047
CC	GO:0035859	Seh1-associated complex	11	11	0.856047
CC	GO:0036038	MKS complex	11	11	0.856047
CC	GO:0036056	filtration diaphragm	11	11	0.856047
CC	GO:0036062	presynaptic periactive zone	11	11	0.856047
CC	GO:0036156	inner dynein arm	11	11	0.856047
CC	GO:0042555	MCM complex	11	11	0.856047
CC	GO:0042585	germinal vesicle	11	11	0.856047
CC	GO:0042827	platelet dense granule	11	11	0.856047
CC	GO:0044754	autolysosome	11	11	0.856047
CC	GO:0045261	proton-transporting ATP synthase complex, catalytic core F(1)	11	11	0.856047
CC	GO:0051286	cell tip	11	11	0.856047
CC	GO:0071012	catalytic step 1 spliceosome	11	11	0.856047
CC	GO:0071683	sensory dendrite	11	11	0.856047
CC	GO:0097386	glial cell projection	11	11	0.856047
CC	GO:0098592	cytoplasmic side of apical plasma membrane	11	11	0.856047
CC	GO:0000145	exocyst	10	10	0.868236
CC	GO:0000235	astral microtubule	10	10	0.868236
CC	GO:0000306	extrinsic component of vacuolar membrane	10	10	0.868236
CC	GO:0001772	immunological synapse	10	10	0.868236
CC	GO:0005662	DNA replication factor A complex	10	10	0.868236
CC	GO:0005701	polytene chromosome chromocenter	10	10	0.868236
CC	GO:0005726	perichromatin fibrils	10	10	0.868236
CC	GO:0005845	mRNA cap binding complex	10	10	0.868236
CC	GO:0005869	dynactin complex	10	10	0.868236
CC	GO:0005892	acetylcholine-gated channel complex	10	10	0.868236
CC	GO:0008541	proteasome regulatory particle, lid subcomplex	10	10	0.868236
CC	GO:0012510	trans-Golgi network transport vesicle membrane	10	10	0.868236
CC	GO:0016586	RSC-type complex	10	10	0.868236
CC	GO:0030127	COPII vesicle coat	10	10	0.868236
CC	GO:0030677	ribonuclease P complex	10	10	0.868236
CC	GO:0031080	nuclear pore outer ring	10	10	0.868236
CC	GO:0031088	platelet dense granule membrane	10	10	0.868236
CC	GO:0031143	pseudopodium	10	10	0.868236
CC	GO:0031314	extrinsic component of mitochondrial inner membrane	10	10	0.868236
CC	GO:0031523	Myb complex	10	10	0.868236
CC	GO:0033193	Lsd1/2 complex	10	10	0.868236
CC	GO:0034709	methylosome	10	10	0.868236
CC	GO:0035060	brahma complex	10	10	0.868236
CC	GO:0044294	dendritic growth cone	10	10	0.868236
CC	GO:0044666	MLL3/4 complex	10	10	0.868236
CC	GO:0071014	post-mRNA release spliceosomal complex	10	10	0.868236
CC	GO:0071682	endocytic vesicle lumen	10	10	0.868236
CC	GO:0090741	pigment granule membrane	10	10	0.868236
CC	GO:0097381	photoreceptor disc membrane	10	10	0.868236
CC	GO:0099240	intrinsic component of synaptic membrane	10	10	0.868236
CC	GO:0099699	integral component of synaptic membrane	10	10	0.868236
CC	GO:1990635	proximal dendrite	10	10	0.868236
CC	GO:0035869	ciliary transition zone	43	44	0.873725
CC	GO:0000151	ubiquitin ligase complex	185	189	0.873815
CC	GO:0001750	photoreceptor outer segment	42	43	0.878398
CC	GO:0000109	nucleotide-excision repair complex	9	9	0.880597
CC	GO:0000221	vacuolar proton-transporting V-type ATPase, V1 domain	9	9	0.880597
CC	GO:0005859	muscle myosin complex	9	9	0.880597
CC	GO:0005917	nephrocyte diaphragm	9	9	0.880597
CC	GO:0005921	gap junction	9	9	0.880597
CC	GO:0005942	phosphatidylinositol 3-kinase complex	9	9	0.880597
CC	GO:0008305	integrin complex	9	9	0.880597
CC	GO:0016342	catenin complex	9	9	0.880597
CC	GO:0016460	myosin II complex	9	9	0.880597
CC	GO:0016600	flotillin complex	9	9	0.880597
CC	GO:0019773	proteasome core complex, alpha-subunit complex	9	9	0.880597
CC	GO:0030056	hemidesmosome	9	9	0.880597
CC	GO:0030128	clathrin coat of endocytic vesicle	9	9	0.880597
CC	GO:0030130	clathrin coat of trans-Golgi network vesicle	9	9	0.880597
CC	GO:0031083	BLOC-1 complex	9	9	0.880597
CC	GO:0031414	N-terminal protein acetyltransferase complex	9	9	0.880597
CC	GO:0032281	AMPA glutamate receptor complex	9	9	0.880597
CC	GO:0032593	insulin-responsive compartment	9	9	0.880597
CC	GO:0034274	Atg12-Atg5-Atg16 complex	9	9	0.880597
CC	GO:0035098	ESC/E(Z) complex	9	9	0.880597
CC	GO:0042405	nuclear inclusion body	9	9	0.880597
CC	GO:0042589	zymogen granule membrane	9	9	0.880597
CC	GO:0042622	photoreceptor outer segment membrane	9	9	0.880597
CC	GO:0043194	axon initial segment	9	9	0.880597
CC	GO:0043196	varicosity	9	9	0.880597
CC	GO:0044214	spanning component of plasma membrane	9	9	0.880597
CC	GO:0044233	mitochondria-associated endoplasmic reticulum membrane	9	9	0.880597
CC	GO:0044613	nuclear pore central transport channel	9	9	0.880597
CC	GO:0044615	nuclear pore nuclear basket	9	9	0.880597
CC	GO:0045240	dihydrolipoyl dehydrogenase complex	9	9	0.880597
CC	GO:0046536	dosage compensation complex	9	9	0.880597
CC	GO:0048188	Set1C/COMPASS complex	9	9	0.880597
CC	GO:0048500	signal recognition particle	9	9	0.880597
CC	GO:0061176	type Ib terminal bouton	9	9	0.880597
CC	GO:0070847	core mediator complex	9	9	0.880597
CC	GO:0071141	SMAD protein complex	9	9	0.880597
CC	GO:0071564	npBAF complex	9	9	0.880597
CC	GO:0072546	EMC complex	9	9	0.880597
CC	GO:0089717	spanning component of membrane	9	9	0.880597
CC	GO:0098636	protein complex involved in cell adhesion	9	9	0.880597
CC	GO:0098799	outer mitochondrial membrane protein complex	9	9	0.880597
CC	GO:0071011	precatalytic spliceosome	41	42	0.883027
CC	GO:0035579	specific granule membrane	40	41	0.887609
CC	GO:0045169	fusome	39	40	0.892142
CC	GO:0000164	protein phosphatase type 1 complex	8	8	0.893133
CC	GO:0000439	transcription factor TFIIH core complex	8	8	0.893133
CC	GO:0000800	lateral element	8	8	0.893133
CC	GO:0000813	ESCRT I complex	8	8	0.893133
CC	GO:0000815	ESCRT III complex	8	8	0.893133
CC	GO:0001939	female pronucleus	8	8	0.893133
CC	GO:0005641	nuclear envelope lumen	8	8	0.893133
CC	GO:0005832	chaperonin-containing T-complex	8	8	0.893133
CC	GO:0016514	SWI/SNF complex	8	8	0.893133
CC	GO:0016580	Sin3 complex	8	8	0.893133
CC	GO:0016593	Cdc73/Paf1 complex	8	8	0.893133
CC	GO:0019774	proteasome core complex, beta-subunit complex	8	8	0.893133
CC	GO:0030122	AP-2 adaptor complex	8	8	0.893133
CC	GO:0031464	Cul4A-RING E3 ubiquitin ligase complex	8	8	0.893133
CC	GO:0031527	filopodium membrane	8	8	0.893133
CC	GO:0031595	nuclear proteasome complex	8	8	0.893133
CC	GO:0031673	H zone	8	8	0.893133
CC	GO:0032009	early phagosome	8	8	0.893133
CC	GO:0033162	melanosome membrane	8	8	0.893133
CC	GO:0033263	CORVET complex	8	8	0.893133
CC	GO:0033270	paranode region of axon	8	8	0.893133
CC	GO:0033588	elongator holoenzyme complex	8	8	0.893133
CC	GO:0036063	acroblast	8	8	0.893133
CC	GO:0036513	Derlin-1 retrotranslocation complex	8	8	0.893133
CC	GO:0045009	chitosome	8	8	0.893133
CC	GO:0048787	presynaptic active zone membrane	8	8	0.893133
CC	GO:0060077	inhibitory synapse	8	8	0.893133
CC	GO:0060198	clathrin-sculpted vesicle	8	8	0.893133
CC	GO:0061827	sperm head	8	8	0.893133
CC	GO:0070578	RISC-loading complex	8	8	0.893133
CC	GO:0070864	sperm individualization complex	8	8	0.893133
CC	GO:0071203	WASH complex	8	8	0.893133
CC	GO:0071541	eukaryotic translation initiation factor 3 complex, eIF3m	8	8	0.893133
CC	GO:0071565	nBAF complex	8	8	0.893133
CC	GO:0090533	cation-transporting ATPase complex	8	8	0.893133
CC	GO:0098576	lumenal side of membrane	8	8	0.893133
CC	GO:0098936	intrinsic component of postsynaptic membrane	8	8	0.893133
CC	GO:0099055	integral component of postsynaptic membrane	8	8	0.893133
CC	GO:0150005	enzyme activator complex	8	8	0.893133
CC	GO:1990909	Wnt signalosome	8	8	0.893133
CC	GO:0005759	mitochondrial matrix	386	394	0.89873
CC	GO:0030880	RNA polymerase complex	123	126	0.899376
CC	GO:0005705	polytene chromosome interband	37	38	0.901051
CC	GO:0036064	ciliary basal body	76	78	0.903798
CC	GO:0005640	nuclear outer membrane	36	37	0.905423
CC	GO:0032421	stereocilium bundle	36	37	0.905423
CC	GO:0000243	commitment complex	7	7	0.905845
CC	GO:0005616	larval serum protein complex	7	7	0.905845
CC	GO:0005687	U4 snRNP	7	7	0.905845
CC	GO:0005786	signal recognition particle, endoplasmic reticulum targeting	7	7	0.905845
CC	GO:0005826	actomyosin contractile ring	7	7	0.905845
CC	GO:0005885	Arp2/3 protein complex	7	7	0.905845
CC	GO:0005920	smooth septate junction	7	7	0.905845
CC	GO:0005947	mitochondrial alpha-ketoglutarate dehydrogenase complex	7	7	0.905845
CC	GO:0016027	inaD signaling complex	7	7	0.905845
CC	GO:0016281	eukaryotic translation initiation factor 4F complex	7	7	0.905845
CC	GO:0030123	AP-3 adaptor complex	7	7	0.905845
CC	GO:0030478	actin cap	7	7	0.905845
CC	GO:0030877	beta-catenin destruction complex	7	7	0.905845
CC	GO:0031233	intrinsic component of external side of plasma membrane	7	7	0.905845
CC	GO:0031254	cell trailing edge	7	7	0.905845
CC	GO:0031298	replication fork protection complex	7	7	0.905845
CC	GO:0031390	Ctf18 RFC-like complex	7	7	0.905845
CC	GO:0031588	nucleotide-activated protein kinase complex	7	7	0.905845
CC	GO:0031931	TORC1 complex	7	7	0.905845
CC	GO:0035061	interchromatin granule	7	7	0.905845
CC	GO:0035253	ciliary rootlet	7	7	0.905845
CC	GO:0036020	endolysosome membrane	7	7	0.905845
CC	GO:0043291	RAVE complex	7	7	0.905845
CC	GO:0045252	oxoglutarate dehydrogenase complex	7	7	0.905845
CC	GO:0045293	mRNA editing complex	7	7	0.905845
CC	GO:0046581	intercellular canaliculus	7	7	0.905845
CC	GO:0061689	tricellular tight junction	7	7	0.905845
CC	GO:0070761	pre-snoRNP complex	7	7	0.905845
CC	GO:0070937	CRD-mediated mRNA stability complex	7	7	0.905845
CC	GO:0090571	RNA polymerase II transcription repressor complex	7	7	0.905845
CC	GO:0097441	basal dendrite	7	7	0.905845
CC	GO:1990075	periciliary membrane compartment	7	7	0.905845
CC	GO:0000428	DNA-directed RNA polymerase complex	119	122	0.907973
CC	GO:0005881	cytoplasmic microtubule	35	36	0.909737
CC	GO:0055029	nuclear DNA-directed RNA polymerase complex	118	121	0.910065
CC	GO:0030670	phagocytic vesicle membrane	34	35	0.91399
CC	GO:0098562	cytoplasmic side of membrane	116	119	0.914177
CC	GO:0043226	organelle	6173	6267	0.91534
CC	GO:0005801	cis-Golgi network	33	34	0.918179
CC	GO:0097542	ciliary tip	33	34	0.918179
CC	GO:0000347	THO complex	6	6	0.918737
CC	GO:0000408	EKC/KEOPS complex	6	6	0.918737
CC	GO:0000445	THO complex part of transcription export complex	6	6	0.918737
CC	GO:0000796	condensin complex	6	6	0.918737
CC	GO:0000808	origin recognition complex	6	6	0.918737
CC	GO:0000938	GARP complex	6	6	0.918737
CC	GO:0001533	cornified envelope	6	6	0.918737
CC	GO:0001940	male pronucleus	6	6	0.918737
CC	GO:0005639	integral component of nuclear inner membrane	6	6	0.918737
CC	GO:0005642	annulate lamellae	6	6	0.918737
CC	GO:0005663	DNA replication factor C complex	6	6	0.918737
CC	GO:0005664	nuclear origin of replication recognition complex	6	6	0.918737
CC	GO:0005683	U7 snRNP	6	6	0.918737
CC	GO:0005742	mitochondrial outer membrane translocase complex	6	6	0.918737
CC	GO:0005784	Sec61 translocon complex	6	6	0.918737
CC	GO:0005851	eukaryotic translation initiation factor 2B complex	6	6	0.918737
CC	GO:0005890	sodium:potassium-exchanging ATPase complex	6	6	0.918737
CC	GO:0005919	pleated septate junction	6	6	0.918737
CC	GO:0016006	Nebenkern	6	6	0.918737
CC	GO:0016007	mitochondrial derivative	6	6	0.918737
CC	GO:0016456	X chromosome located dosage compensation complex, transcription activating	6	6	0.918737
CC	GO:0016589	NURF complex	6	6	0.918737
CC	GO:0017146	NMDA selective glutamate receptor complex	6	6	0.918737
CC	GO:0019907	cyclin-dependent protein kinase activating kinase holoenzyme complex	6	6	0.918737
CC	GO:0030015	CCR4-NOT core complex	6	6	0.918737
CC	GO:0030057	desmosome	6	6	0.918737
CC	GO:0030061	mitochondrial crista	6	6	0.918737
CC	GO:0030121	AP-1 adaptor complex	6	6	0.918737
CC	GO:0030681	multimeric ribonuclease P complex	6	6	0.918737
CC	GO:0030849	autosome	6	6	0.918737
CC	GO:0030891	VCB complex	6	6	0.918737
CC	GO:0031229	intrinsic component of nuclear inner membrane	6	6	0.918737
CC	GO:0031235	intrinsic component of the cytoplasmic side of the plasma membrane	6	6	0.918737
CC	GO:0031261	DNA replication preinitiation complex	6	6	0.918737
CC	GO:0031313	extrinsic component of endosome membrane	6	6	0.918737
CC	GO:0031371	ubiquitin conjugating enzyme complex	6	6	0.918737
CC	GO:0031428	box C/D RNP complex	6	6	0.918737
CC	GO:0031429	box H/ACA snoRNP complex	6	6	0.918737
CC	GO:0031476	myosin VI complex	6	6	0.918737
CC	GO:0032300	mismatch repair complex	6	6	0.918737
CC	GO:0032541	cortical endoplasmic reticulum	6	6	0.918737
CC	GO:0032783	super elongation complex	6	6	0.918737
CC	GO:0033268	node of Ranvier	6	6	0.918737
CC	GO:0034098	VCP-NPL4-UFD1 AAA ATPase complex	6	6	0.918737
CC	GO:0034388	Pwp2p-containing subcomplex of 90S preribosome	6	6	0.918737
CC	GO:0035062	omega speckle	6	6	0.918737
CC	GO:0035363	histone locus body	6	6	0.918737
CC	GO:0036194	muscle cell projection	6	6	0.918737
CC	GO:0036396	RNA N6-methyladenosine methyltransferase complex	6	6	0.918737
CC	GO:0042583	chromaffin granule	6	6	0.918737
CC	GO:0042599	lamellar body	6	6	0.918737
CC	GO:0044224	juxtaparanode region of axon	6	6	0.918737
CC	GO:0044327	dendritic spine head	6	6	0.918737
CC	GO:0044545	NSL complex	6	6	0.918737
CC	GO:0044614	nuclear pore cytoplasmic filaments	6	6	0.918737
CC	GO:0061177	type Is terminal bouton	6	6	0.918737
CC	GO:0061200	clathrin-sculpted gamma-aminobutyric acid transport vesicle	6	6	0.918737
CC	GO:0061202	clathrin-sculpted gamma-aminobutyric acid transport vesicle membrane	6	6	0.918737
CC	GO:0061700	GATOR2 complex	6	6	0.918737
CC	GO:0070531	BRCA1-A complex	6	6	0.918737
CC	GO:0071256	translocon complex	6	6	0.918737
CC	GO:0071556	integral component of lumenal side of endoplasmic reticulum membrane	6	6	0.918737
CC	GO:0071598	neuronal ribonucleoprotein granule	6	6	0.918737
CC	GO:0072588	box H/ACA RNP complex	6	6	0.918737
CC	GO:0072669	tRNA-splicing ligase complex	6	6	0.918737
CC	GO:0090576	RNA polymerase III transcription regulator complex	6	6	0.918737
CC	GO:0097635	extrinsic component of autophagosome membrane	6	6	0.918737
CC	GO:0098553	lumenal side of endoplasmic reticulum membrane	6	6	0.918737
CC	GO:0098644	complex of collagen trimers	6	6	0.918737
CC	GO:0098723	skeletal muscle myofibril	6	6	0.918737
CC	GO:0098831	presynaptic active zone cytoplasmic component	6	6	0.918737
CC	GO:1990111	spermatoproteasome complex	6	6	0.918737
CC	GO:1990130	GATOR1 complex	6	6	0.918737
CC	GO:1990385	meiotic spindle midzone	6	6	0.918737
CC	GO:1990498	mitotic spindle microtubule	6	6	0.918737
CC	GO:1902495	transmembrane transporter complex	208	213	0.921349
CC	GO:0035577	azurophil granule membrane	32	33	0.922302
CC	GO:0030666	endocytic vesicle membrane	68	70	0.925117
CC	GO:0005741	mitochondrial outer membrane	109	112	0.927815
CC	GO:0000314	organellar small ribosomal subunit	30	31	0.930339
CC	GO:0005763	mitochondrial small ribosomal subunit	30	31	0.930339
CC	GO:0032420	stereocilium	30	31	0.930339
CC	GO:0044665	MLL1/2 complex	30	31	0.930339
CC	GO:0000172	ribonuclease MRP complex	5	5	0.931811
CC	GO:0001931	uropod	5	5	0.931811
CC	GO:0002199	zona pellucida receptor complex	5	5	0.931811
CC	GO:0005655	nucleolar ribonuclease P complex	5	5	0.931811
CC	GO:0005658	alpha DNA polymerase:primase complex	5	5	0.931811
CC	GO:0005677	chromatin silencing complex	5	5	0.931811
CC	GO:0005749	mitochondrial respiratory chain complex II, succinate dehydrogenase complex (ubiquinone)	5	5	0.931811
CC	GO:0005785	signal recognition particle receptor complex	5	5	0.931811
CC	GO:0005850	eukaryotic translation initiation factor 2 complex	5	5	0.931811
CC	GO:0005914	spot adherens junction	5	5	0.931811
CC	GO:0005955	calcineurin complex	5	5	0.931811
CC	GO:0005960	glycine cleavage complex	5	5	0.931811
CC	GO:0008024	cyclin/CDK positive transcription elongation factor complex	5	5	0.931811
CC	GO:0008230	ecdysone receptor holocomplex	5	5	0.931811
CC	GO:0008278	cohesin complex	5	5	0.931811
CC	GO:0008303	caspase complex	5	5	0.931811
CC	GO:0008385	IkappaB kinase complex	5	5	0.931811
CC	GO:0008623	CHRAC	5	5	0.931811
CC	GO:0016011	dystroglycan complex	5	5	0.931811
CC	GO:0017071	intracellular cyclic nucleotide activated cation channel complex	5	5	0.931811
CC	GO:0017087	mitochondrial processing peptidase complex	5	5	0.931811
CC	GO:0019013	viral nucleocapsid	5	5	0.931811
CC	GO:0019028	viral capsid	5	5	0.931811
CC	GO:0030906	retromer, cargo-selective complex	5	5	0.931811
CC	GO:0030991	intraciliary transport particle A	5	5	0.931811
CC	GO:0031209	SCAR complex	5	5	0.931811
CC	GO:0031315	extrinsic component of mitochondrial outer membrane	5	5	0.931811
CC	GO:0031391	Elg1 RFC-like complex	5	5	0.931811
CC	GO:0031466	Cul5-RING ubiquitin ligase complex	5	5	0.931811
CC	GO:0032156	septin cytoskeleton	5	5	0.931811
CC	GO:0032584	growth cone membrane	5	5	0.931811
CC	GO:0032591	dendritic spine membrane	5	5	0.931811
CC	GO:0032797	SMN complex	5	5	0.931811
CC	GO:0032982	myosin filament	5	5	0.931811
CC	GO:0032994	protein-lipid complex	5	5	0.931811
CC	GO:0033010	paranodal junction	5	5	0.931811
CC	GO:0034464	BBSome	5	5	0.931811
CC	GO:0034715	pICln-Sm protein complex	5	5	0.931811
CC	GO:0035032	phosphatidylinositol 3-kinase complex, class III	5	5	0.931811
CC	GO:0035183	female germline ring canal inner rim	5	5	0.931811
CC	GO:0035686	sperm fibrous sheath	5	5	0.931811
CC	GO:0038037	G protein-coupled receptor dimeric complex	5	5	0.931811
CC	GO:0042382	paraspeckles	5	5	0.931811
CC	GO:0042584	chromaffin granule membrane	5	5	0.931811
CC	GO:0042587	glycogen granule	5	5	0.931811
CC	GO:0042721	TIM22 mitochondrial import inner membrane insertion complex	5	5	0.931811
CC	GO:0042765	GPI-anchor transamidase complex	5	5	0.931811
CC	GO:0043203	axon hillock	5	5	0.931811
CC	GO:0043218	compact myelin	5	5	0.931811
CC	GO:0043220	Schmidt-Lanterman incisure	5	5	0.931811
CC	GO:0043614	multi-eIF complex	5	5	0.931811
CC	GO:0044300	cerebellar mossy fiber	5	5	0.931811
CC	GO:0044423	virion component	5	5	0.931811
CC	GO:0045254	pyruvate dehydrogenase complex	5	5	0.931811
CC	GO:0045257	succinate dehydrogenase complex (ubiquinone)	5	5	0.931811
CC	GO:0045273	respiratory chain complex II	5	5	0.931811
CC	GO:0045281	succinate dehydrogenase complex	5	5	0.931811
CC	GO:0045283	fumarate reductase complex	5	5	0.931811
CC	GO:0046930	pore complex	5	5	0.931811
CC	GO:0048788	cytoskeleton of presynaptic active zone	5	5	0.931811
CC	GO:0061617	MICOS complex	5	5	0.931811
CC	GO:0070419	nonhomologous end joining complex	5	5	0.931811
CC	GO:0070725	Yb body	5	5	0.931811
CC	GO:0070732	spindle envelope	5	5	0.931811
CC	GO:0070765	gamma-secretase complex	5	5	0.931811
CC	GO:0070993	translation preinitiation complex	5	5	0.931811
CC	GO:0071006	U2-type catalytic step 1 spliceosome	5	5	0.931811
CC	GO:0071546	pi-body	5	5	0.931811
CC	GO:0072487	MSL complex	5	5	0.931811
CC	GO:0090443	FAR/SIN/STRIPAK complex	5	5	0.931811
CC	GO:0090724	central region of growth cone	5	5	0.931811
CC	GO:0097165	nuclear stress granule	5	5	0.931811
CC	GO:0097208	alveolar lamellar body	5	5	0.931811
CC	GO:0097227	sperm annulus	5	5	0.931811
CC	GO:0097255	R2TP complex	5	5	0.931811
CC	GO:0097433	dense body	5	5	0.931811
CC	GO:0097449	astrocyte projection	5	5	0.931811
CC	GO:0097550	transcription preinitiation complex	5	5	0.931811
CC	GO:0097574	lateral part of cell	5	5	0.931811
CC	GO:0097648	G protein-coupled receptor complex	5	5	0.931811
CC	GO:0098948	intrinsic component of postsynaptic specialization membrane	5	5	0.931811
CC	GO:0098993	anchored component of synaptic vesicle membrane	5	5	0.931811
CC	GO:0099053	activating signal cointegrator 1 complex	5	5	0.931811
CC	GO:0099060	integral component of postsynaptic specialization membrane	5	5	0.931811
CC	GO:0099061	integral component of postsynaptic density membrane	5	5	0.931811
CC	GO:0099078	BORC complex	5	5	0.931811
CC	GO:0099146	intrinsic component of postsynaptic density membrane	5	5	0.931811
CC	GO:0099569	presynaptic cytoskeleton	5	5	0.931811
CC	GO:1902912	pyruvate kinase complex	5	5	0.931811
CC	GO:1990184	amino acid transport complex	5	5	0.931811
CC	GO:1990316	Atg1/ULK1 kinase complex	5	5	0.931811
CC	GO:1990907	beta-catenin-TCF complex	5	5	0.931811
CC	GO:1904949	ATPase complex	105	108	0.935065
CC	GO:0005844	polysome	63	65	0.937223
CC	GO:0071339	MLL1 complex	28	29	0.938079
CC	GO:1990904	ribonucleoprotein complex	682	696	0.938116
CC	GO:0097546	ciliary base	27	28	0.941829
CC	GO:0019867	outer membrane	145	149	0.941881
CC	GO:0031968	organelle outer membrane	144	148	0.943222
CC	GO:0000214	tRNA-intron endonuclease complex	4	4	0.94507
CC	GO:0000806	Y chromosome	4	4	0.94507
CC	GO:0000811	GINS complex	4	4	0.94507
CC	GO:0000835	ER ubiquitin ligase complex	4	4	0.94507
CC	GO:0001527	microfibril	4	4	0.94507
CC	GO:0001651	dense fibrillar component	4	4	0.94507
CC	GO:0001652	granular component	4	4	0.94507
CC	GO:0002081	outer acrosomal membrane	4	4	0.94507
CC	GO:0002177	manchette	4	4	0.94507
CC	GO:0002178	palmitoyltransferase complex	4	4	0.94507
CC	GO:0005583	fibrillar collagen trimer	4	4	0.94507
CC	GO:0005614	interstitial matrix	4	4	0.94507
CC	GO:0005672	transcription factor TFIIA complex	4	4	0.94507
CC	GO:0005787	signal peptidase complex	4	4	0.94507
CC	GO:0005827	polar microtubule	4	4	0.94507
CC	GO:0005853	eukaryotic translation elongation factor 1 complex	4	4	0.94507
CC	GO:0005916	fascia adherens	4	4	0.94507
CC	GO:0005940	septin ring	4	4	0.94507
CC	GO:0005952	cAMP-dependent protein kinase complex	4	4	0.94507
CC	GO:0005968	Rab-protein geranylgeranyltransferase complex	4	4	0.94507
CC	GO:0008091	spectrin	4	4	0.94507
CC	GO:0008275	gamma-tubulin small complex	4	4	0.94507
CC	GO:0008622	epsilon DNA polymerase complex	4	4	0.94507
CC	GO:0009331	glycerol-3-phosphate dehydrogenase complex	4	4	0.94507
CC	GO:0009353	mitochondrial oxoglutarate dehydrogenase complex	4	4	0.94507
CC	GO:0010009	cytoplasmic side of endosome membrane	4	4	0.94507
CC	GO:0016012	sarcoglycan complex	4	4	0.94507
CC	GO:0016282	eukaryotic 43S preinitiation complex	4	4	0.94507
CC	GO:0017133	mitochondrial electron transfer flavoprotein complex	4	4	0.94507
CC	GO:0019008	molybdopterin synthase complex	4	4	0.94507
CC	GO:0030678	mitochondrial ribonuclease P complex	4	4	0.94507
CC	GO:0030870	Mre11 complex	4	4	0.94507
CC	GO:0030915	Smc5-Smc6 complex	4	4	0.94507
CC	GO:0031105	septin complex	4	4	0.94507
CC	GO:0031362	anchored component of external side of plasma membrane	4	4	0.94507
CC	GO:0031417	NatC complex	4	4	0.94507
CC	GO:0031465	Cul4B-RING E3 ubiquitin ligase complex	4	4	0.94507
CC	GO:0032021	NELF complex	4	4	0.94507
CC	GO:0032133	chromosome passenger complex	4	4	0.94507
CC	GO:0032419	extrinsic component of lysosome membrane	4	4	0.94507
CC	GO:0033018	sarcoplasmic reticulum lumen	4	4	0.94507
CC	GO:0033583	rhabdomere membrane	4	4	0.94507
CC	GO:0034271	phosphatidylinositol 3-kinase complex, class III, type I	4	4	0.94507
CC	GO:0034455	t-UTP complex	4	4	0.94507
CC	GO:0034679	integrin alpha9-beta1 complex	4	4	0.94507
CC	GO:0034751	aryl hydrocarbon receptor complex	4	4	0.94507
CC	GO:0035101	FACT complex	4	4	0.94507
CC	GO:0035189	Rb-E2F complex	4	4	0.94507
CC	GO:0035631	CD40 receptor complex	4	4	0.94507
CC	GO:0035748	myelin sheath abaxonal region	4	4	0.94507
CC	GO:0035838	growing cell tip	4	4	0.94507
CC	GO:0035996	rhabdomere microvillus	4	4	0.94507
CC	GO:0036195	muscle cell projection membrane	4	4	0.94507
CC	GO:0042025	host cell nucleus	4	4	0.94507
CC	GO:0042406	extrinsic component of endoplasmic reticulum membrane	4	4	0.94507
CC	GO:0042600	egg chorion	4	4	0.94507
CC	GO:0043219	lateral loop	4	4	0.94507
CC	GO:0043240	Fanconi anaemia nuclear complex	4	4	0.94507
CC	GO:0043527	tRNA methyltransferase complex	4	4	0.94507
CC	GO:0044094	host cell nuclear part	4	4	0.94507
CC	GO:0044326	dendritic spine neck	4	4	0.94507
CC	GO:0044352	pinosome	4	4	0.94507
CC	GO:0044354	macropinosome	4	4	0.94507
CC	GO:0044611	nuclear pore inner ring	4	4	0.94507
CC	GO:0045170	spectrosome	4	4	0.94507
CC	GO:0045251	electron transfer flavoprotein complex	4	4	0.94507
CC	GO:0045323	interleukin-1 receptor complex	4	4	0.94507
CC	GO:0055087	Ski complex	4	4	0.94507
CC	GO:0060199	clathrin-sculpted glutamate transport vesicle	4	4	0.94507
CC	GO:0060203	clathrin-sculpted glutamate transport vesicle membrane	4	4	0.94507
CC	GO:0060473	cortical granule	4	4	0.94507
CC	GO:0061845	neuron projection branch point	4	4	0.94507
CC	GO:0070032	synaptobrevin 2-SNAP-25-syntaxin-1a-complexin I complex	4	4	0.94507
CC	GO:0070044	synaptobrevin 2-SNAP-25-syntaxin-1a complex	4	4	0.94507
CC	GO:0070081	clathrin-sculpted monoamine transport vesicle	4	4	0.94507
CC	GO:0070083	clathrin-sculpted monoamine transport vesicle membrane	4	4	0.94507
CC	GO:0070449	elongin complex	4	4	0.94507
CC	GO:0070451	cell hair	4	4	0.94507
CC	GO:0070545	PeBoW complex	4	4	0.94507
CC	GO:0070762	nuclear pore transmembrane ring	4	4	0.94507
CC	GO:0070775	H3 histone acetyltransferase complex	4	4	0.94507
CC	GO:0070776	MOZ/MORF histone acetyltransferase complex	4	4	0.94507
CC	GO:0070852	cell body fiber	4	4	0.94507
CC	GO:0071008	U2-type post-mRNA release spliceosomal complex	4	4	0.94507
CC	GO:0071204	histone pre-mRNA 3'end processing complex	4	4	0.94507
CC	GO:0071547	piP-body	4	4	0.94507
CC	GO:0071817	MMXD complex	4	4	0.94507
CC	GO:0071942	XPC complex	4	4	0.94507
CC	GO:0072357	PTW/PP1 phosphatase complex	4	4	0.94507
CC	GO:0072589	box H/ACA scaRNP complex	4	4	0.94507
CC	GO:0090661	box H/ACA telomerase RNP complex	4	4	0.94507
CC	GO:0097361	CIA complex	4	4	0.94507
CC	GO:0097422	tubular endosome	4	4	0.94507
CC	GO:0097443	sorting endosome	4	4	0.94507
CC	GO:0097452	GAIT complex	4	4	0.94507
CC	GO:0097470	ribbon synapse	4	4	0.94507
CC	GO:0097504	Gemini of coiled bodies	4	4	0.94507
CC	GO:0097524	sperm plasma membrane	4	4	0.94507
CC	GO:0098527	neuromuscular junction of somatic muscle	4	4	0.94507
CC	GO:0098595	perivitelline space	4	4	0.94507
CC	GO:0098643	banded collagen fibril	4	4	0.94507
CC	GO:0098843	postsynaptic endocytic zone	4	4	0.94507
CC	GO:0098845	postsynaptic endosome	4	4	0.94507
CC	GO:0098888	extrinsic component of presynaptic membrane	4	4	0.94507
CC	GO:0099243	extrinsic component of synaptic membrane	4	4	0.94507
CC	GO:0106068	SUMO ligase complex	4	4	0.94507
CC	GO:1902710	GABA receptor complex	4	4	0.94507
CC	GO:1990033	dendritic branch point	4	4	0.94507
CC	GO:1990047	spindle matrix	4	4	0.94507
CC	GO:1990221	L-cysteine desulfurase complex	4	4	0.94507
CC	GO:1990745	EARP complex	4	4	0.94507
CC	GO:1990761	growth cone lamellipodium	4	4	0.94507
CC	GO:1990812	growth cone filopodium	4	4	0.94507
CC	GO:1990923	PET complex	4	4	0.94507
CC	GO:0000932	P-body	59	61	0.946183
CC	GO:0043229	intracellular organelle	6084	6178	0.947757
CC	GO:0016591	RNA polymerase II, holoenzyme	97	100	0.948347
CC	GO:0005753	mitochondrial proton-transporting ATP synthase complex	25	26	0.949078
CC	GO:0045259	proton-transporting ATP synthase complex	25	26	0.949078
CC	GO:0042788	polysomal ribosome	24	25	0.95257
CC	GO:0005576	extracellular region	1124	1146	0.953708
CC	GO:0005686	U2 snRNP	23	24	0.95597
CC	GO:0005689	U12-type spliceosomal complex	23	24	0.95597
CC	GO:0030687	preribosome, large subunit precursor	23	24	0.95597
CC	GO:0032391	photoreceptor connecting cilium	23	24	0.95597
CC	GO:0000110	nucleotide-excision repair factor 1 complex	3	3	0.958515
CC	GO:0000126	transcription factor TFIIIB complex	3	3	0.958515
CC	GO:0000127	transcription factor TFIIIC complex	3	3	0.958515
CC	GO:0000438	core TFIIH complex portion of holo TFIIH complex	3	3	0.958515
CC	GO:0000782	telomere cap complex	3	3	0.958515
CC	GO:0000783	nuclear telomere cap complex	3	3	0.958515
CC	GO:0000814	ESCRT II complex	3	3	0.958515
CC	GO:0000836	Hrd1p ubiquitin ligase complex	3	3	0.958515
CC	GO:0000839	Hrd1p ubiquitin ligase ERAD-L complex	3	3	0.958515
CC	GO:0002189	ribose phosphate diphosphokinase complex	3	3	0.958515
CC	GO:0005606	laminin-1 complex	3	3	0.958515
CC	GO:0005674	transcription factor TFIIF complex	3	3	0.958515
CC	GO:0005713	recombination nodule	3	3	0.958515
CC	GO:0005745	m-AAA complex	3	3	0.958515
CC	GO:0005754	mitochondrial proton-transporting ATP synthase, catalytic core	3	3	0.958515
CC	GO:0005757	mitochondrial permeability transition pore complex	3	3	0.958515
CC	GO:0005760	gamma DNA polymerase complex	3	3	0.958515
CC	GO:0005848	mRNA cleavage stimulating factor complex	3	3	0.958515
CC	GO:0005862	muscle thin filament tropomyosin	3	3	0.958515
CC	GO:0005863	striated muscle myosin thick filament	3	3	0.958515
CC	GO:0005943	phosphatidylinositol 3-kinase complex, class IA	3	3	0.958515
CC	GO:0005962	mitochondrial isocitrate dehydrogenase complex (NAD+)	3	3	0.958515
CC	GO:0005964	phosphorylase kinase complex	3	3	0.958515
CC	GO:0005967	mitochondrial pyruvate dehydrogenase complex	3	3	0.958515
CC	GO:0008231	repressor ecdysone receptor complex	3	3	0.958515
CC	GO:0008232	activator ecdysone receptor complex	3	3	0.958515
CC	GO:0008352	katanin complex	3	3	0.958515
CC	GO:0016013	syntrophin complex	3	3	0.958515
CC	GO:0016513	core-binding factor complex	3	3	0.958515
CC	GO:0016602	CCAAT-binding factor complex	3	3	0.958515
CC	GO:0016939	kinesin II complex	3	3	0.958515
CC	GO:0017059	serine C-palmitoyltransferase complex	3	3	0.958515
CC	GO:0030289	protein phosphatase 4 complex	3	3	0.958515
CC	GO:0030428	cell septum	3	3	0.958515
CC	GO:0030689	Noc complex	3	3	0.958515
CC	GO:0030868	smooth endoplasmic reticulum membrane	3	3	0.958515
CC	GO:0030981	cortical microtubule cytoskeleton	3	3	0.958515
CC	GO:0030993	axonemal heterotrimeric kinesin-II complex	3	3	0.958515
CC	GO:0031074	nucleocytoplasmic transport complex	3	3	0.958515
CC	GO:0031094	platelet dense tubular network	3	3	0.958515
CC	GO:0031095	platelet dense tubular network membrane	3	3	0.958515
CC	GO:0031211	endoplasmic reticulum palmitoyltransferase complex	3	3	0.958515
CC	GO:0031379	RNA-directed RNA polymerase complex	3	3	0.958515
CC	GO:0031415	NatA complex	3	3	0.958515
CC	GO:0031475	myosin V complex	3	3	0.958515
CC	GO:0031499	TRAMP complex	3	3	0.958515
CC	GO:0031501	mannosyltransferase complex	3	3	0.958515
CC	GO:0032059	bleb	3	3	0.958515
CC	GO:0032299	ribonuclease H2 complex	3	3	0.958515
CC	GO:0032301	MutSalpha complex	3	3	0.958515
CC	GO:0032437	cuticular plate	3	3	0.958515
CC	GO:0032585	multivesicular body membrane	3	3	0.958515
CC	GO:0032777	Piccolo NuA4 histone acetyltransferase complex	3	3	0.958515
CC	GO:0033061	DNA recombinase mediator complex	3	3	0.958515
CC	GO:0033063	Rad51B-Rad51C-Rad51D-XRCC2 complex	3	3	0.958515
CC	GO:0033106	cis-Golgi network membrane	3	3	0.958515
CC	GO:0033186	CAF-1 complex	3	3	0.958515
CC	GO:0033503	HULC complex	3	3	0.958515
CC	GO:0034272	phosphatidylinositol 3-kinase complex, class III, type II	3	3	0.958515
CC	GO:0034358	plasma lipoprotein particle	3	3	0.958515
CC	GO:0034457	Mpp10 complex	3	3	0.958515
CC	GO:0034669	integrin alpha4-beta7 complex	3	3	0.958515
CC	GO:0034992	microtubule organizing center attachment site	3	3	0.958515
CC	GO:0034993	meiotic nuclear membrane microtubule tethering complex	3	3	0.958515
CC	GO:0035102	PRC1 complex	3	3	0.958515
CC	GO:0035301	Hedgehog signaling complex	3	3	0.958515
CC	GO:0035323	male germline ring canal	3	3	0.958515
CC	GO:0035658	Mon1-Ccz1 complex	3	3	0.958515
CC	GO:0035866	alphav-beta3 integrin-PKCalpha complex	3	3	0.958515
CC	GO:0035976	transcription factor AP-1 complex	3	3	0.958515
CC	GO:0036057	slit diaphragm	3	3	0.958515
CC	GO:0036375	Kibra-Ex-Mer complex	3	3	0.958515
CC	GO:0036449	microtubule minus-end	3	3	0.958515
CC	GO:0038039	G protein-coupled receptor heterodimeric complex	3	3	0.958515
CC	GO:0042272	nuclear RNA export factor complex	3	3	0.958515
CC	GO:0042629	mast cell granule	3	3	0.958515
CC	GO:0042709	succinate-CoA ligase complex	3	3	0.958515
CC	GO:0043256	laminin complex	3	3	0.958515
CC	GO:0043541	UDP-N-acetylglucosamine transferase complex	3	3	0.958515
CC	GO:0043625	delta DNA polymerase complex	3	3	0.958515
CC	GO:0044194	cytolytic granule	3	3	0.958515
CC	GO:0044302	dentate gyrus mossy fiber	3	3	0.958515
CC	GO:0044307	dendritic branch	3	3	0.958515
CC	GO:0045242	isocitrate dehydrogenase complex (NAD+)	3	3	0.958515
CC	GO:0045267	proton-transporting ATP synthase, catalytic core	3	3	0.958515
CC	GO:0046695	SLIK (SAGA-like) complex	3	3	0.958515
CC	GO:0048179	activin receptor complex	3	3	0.958515
CC	GO:0060102	collagen and cuticulin-based cuticle extracellular matrix	3	3	0.958515
CC	GO:0070033	synaptobrevin 2-SNAP-25-syntaxin-1a-complexin II complex	3	3	0.958515
CC	GO:0070176	DRM complex	3	3	0.958515
CC	GO:0070369	beta-catenin-TCF7L2 complex	3	3	0.958515
CC	GO:0070381	endosome to plasma membrane transport vesicle	3	3	0.958515
CC	GO:0070390	transcription export complex 2	3	3	0.958515
CC	GO:0070522	ERCC4-ERCC1 complex	3	3	0.958515
CC	GO:0070552	BRISC complex	3	3	0.958515
CC	GO:0070695	FHF complex	3	3	0.958515
CC	GO:0070865	investment cone	3	3	0.958515
CC	GO:0070876	SOSS complex	3	3	0.958515
CC	GO:0070939	Dsl1/NZR complex	3	3	0.958515
CC	GO:0070985	transcription factor TFIIK complex	3	3	0.958515
CC	GO:0071001	U4/U6 snRNP	3	3	0.958515
CC	GO:0071439	clathrin complex	3	3	0.958515
CC	GO:0071458	integral component of cytoplasmic side of endoplasmic reticulum membrane	3	3	0.958515
CC	GO:0071664	catenin-TCF7L2 complex	3	3	0.958515
CC	GO:0071819	DUBm complex	3	3	0.958515
CC	GO:0089701	U2AF complex	3	3	0.958515
CC	GO:0090498	extrinsic component of Golgi membrane	3	3	0.958515
CC	GO:0090725	peripheral region of growth cone	3	3	0.958515
CC	GO:0097013	phagocytic vesicle lumen	3	3	0.958515
CC	GO:0097129	cyclin D2-CDK4 complex	3	3	0.958515
CC	GO:0097197	tetraspanin-enriched microdomain	3	3	0.958515
CC	GO:0097226	sperm mitochondrial sheath	3	3	0.958515
CC	GO:0097413	Lewy body	3	3	0.958515
CC	GO:0097427	microtubule bundle	3	3	0.958515
CC	GO:0097454	Schwann cell microvillus	3	3	0.958515
CC	GO:0097467	type III terminal bouton	3	3	0.958515
CC	GO:0097539	ciliary transition fiber	3	3	0.958515
CC	GO:0097651	phosphatidylinositol 3-kinase complex, class I	3	3	0.958515
CC	GO:0098536	deuterosome	3	3	0.958515
CC	GO:0098559	cytoplasmic side of early endosome membrane	3	3	0.958515
CC	GO:0098574	cytoplasmic side of lysosomal membrane	3	3	0.958515
CC	GO:0098820	trans-synaptic protein complex	3	3	0.958515
CC	GO:0098826	endoplasmic reticulum tubular network membrane	3	3	0.958515
CC	GO:0098889	intrinsic component of presynaptic membrane	3	3	0.958515
CC	GO:0099056	integral component of presynaptic membrane	3	3	0.958515
CC	GO:0106083	nuclear membrane protein complex	3	3	0.958515
CC	GO:0106094	nuclear membrane microtubule tethering complex	3	3	0.958515
CC	GO:0140445	chromosome, telomeric repeat region	3	3	0.958515
CC	GO:1905961	protein-cysteine S-palmitoyltransferase complex	3	3	0.958515
CC	GO:1990246	uniplex complex	3	3	0.958515
CC	GO:1990357	terminal web	3	3	0.958515
CC	GO:1990423	RZZ complex	3	3	0.958515
CC	GO:1990716	axonemal central apparatus	3	3	0.958515
CC	GO:1990777	lipoprotein particle	3	3	0.958515
CC	GO:1990794	basolateral part of cell	3	3	0.958515
CC	GO:1990851	Wnt-Frizzled-LRP5/6 complex	3	3	0.958515
CC	GO:0043227	membrane-bounded organelle	5889	5981	0.959241
CC	GO:0030990	intraciliary transport particle	22	23	0.959273
CC	GO:0022625	cytosolic large ribosomal subunit	52	54	0.960235
CC	GO:0033176	proton-transporting V-type ATPase complex	21	22	0.962477
CC	GO:0033177	proton-transporting two-sector ATPase complex, proton-transporting domain	21	22	0.962477
CC	GO:0044292	dendrite terminus	21	22	0.962477
CC	GO:0070821	tertiary granule membrane	21	22	0.962477
CC	GO:0005634	nucleus	3555	3615	0.964994
CC	GO:1990351	transporter complex	214	220	0.965165
CC	GO:0005732	sno(s)RNA-containing ribonucleoprotein complex	20	21	0.965578
CC	GO:0016471	vacuolar proton-transporting V-type ATPase complex	19	20	0.968573
CC	GO:0016469	proton-transporting two-sector ATPase complex	46	48	0.970557
CC	GO:0031463	Cul3-RING ubiquitin ligase complex	18	19	0.971458
CC	GO:0000120	RNA polymerase I transcription regulator complex	2	2	0.97215
CC	GO:0000262	mitochondrial chromosome	2	2	0.97215
CC	GO:0000274	mitochondrial proton-transporting ATP synthase, stator stalk	2	2	0.97215
CC	GO:0000308	cytoplasmic cyclin-dependent protein kinase holoenzyme complex	2	2	0.97215
CC	GO:0000506	glycosylphosphatidylinositol-N-acetylglucosaminyltransferase (GPI-GnT) complex	2	2	0.97215
CC	GO:0001401	SAM complex	2	2	0.97215
CC	GO:0001405	PAM complex, Tim23 associated import motor	2	2	0.97215
CC	GO:0001520	outer dense fiber	2	2	0.97215
CC	GO:0001534	radial spoke	2	2	0.97215
CC	GO:0001739	sex chromatin	2	2	0.97215
CC	GO:0002079	inner acrosomal membrane	2	2	0.97215
CC	GO:0002139	stereocilia coupling link	2	2	0.97215
CC	GO:0002193	MAML1-RBP-Jkappa- ICN1 complex	2	2	0.97215
CC	GO:0002197	xanthine dehydrogenase complex	2	2	0.97215
CC	GO:0002944	cyclin K-CDK12 complex	2	2	0.97215
CC	GO:0002945	cyclin K-CDK13 complex	2	2	0.97215
CC	GO:0005577	fibrinogen complex	2	2	0.97215
CC	GO:0005587	collagen type IV trimer	2	2	0.97215
CC	GO:0005588	collagen type V trimer	2	2	0.97215
CC	GO:0005608	laminin-3 complex	2	2	0.97215
CC	GO:0005618	cell wall	2	2	0.97215
CC	GO:0005638	lamin filament	2	2	0.97215
CC	GO:0005656	nuclear pre-replicative complex	2	2	0.97215
CC	GO:0005673	transcription factor TFIIE complex	2	2	0.97215
CC	GO:0005690	U4atac snRNP	2	2	0.97215
CC	GO:0005712	chiasma	2	2	0.97215
CC	GO:0005756	mitochondrial proton-transporting ATP synthase, central stalk	2	2	0.97215
CC	GO:0005846	nuclear cap binding complex	2	2	0.97215
CC	GO:0005854	nascent polypeptide-associated complex	2	2	0.97215
CC	GO:0005861	troponin complex	2	2	0.97215
CC	GO:0005873	plus-end kinesin complex	2	2	0.97215
CC	GO:0005953	CAAX-protein geranylgeranyltransferase complex	2	2	0.97215
CC	GO:0005956	protein kinase CK2 complex	2	2	0.97215
CC	GO:0005958	DNA-dependent protein kinase-DNA ligase 4 complex	2	2	0.97215
CC	GO:0005965	protein farnesyltransferase complex	2	2	0.97215
CC	GO:0005971	ribonucleoside-diphosphate reductase complex	2	2	0.97215
CC	GO:0008043	intracellular ferritin complex	2	2	0.97215
CC	GO:0008290	F-actin capping protein complex	2	2	0.97215
CC	GO:0008537	proteasome activator complex	2	2	0.97215
CC	GO:0009328	phenylalanine-tRNA ligase complex	2	2	0.97215
CC	GO:0009330	DNA topoisomerase type II (double strand cut, ATP-hydrolyzing) complex	2	2	0.97215
CC	GO:0009368	endopeptidase Clp complex	2	2	0.97215
CC	GO:0014701	junctional sarcoplasmic reticulum membrane	2	2	0.97215
CC	GO:0014731	spectrin-associated cytoskeleton	2	2	0.97215
CC	GO:0016029	subrhabdomeral cisterna	2	2	0.97215
CC	GO:0016222	procollagen-proline 4-dioxygenase complex	2	2	0.97215
CC	GO:0016507	mitochondrial fatty acid beta-oxidation multienzyme complex	2	2	0.97215
CC	GO:0016533	protein kinase 5 complex	2	2	0.97215
CC	GO:0016590	ACF complex	2	2	0.97215
CC	GO:0016938	kinesin I complex	2	2	0.97215
CC	GO:0017086	3-methyl-2-oxobutanoate dehydrogenase (lipoamide) complex	2	2	0.97215
CC	GO:0017090	meprin A complex	2	2	0.97215
CC	GO:0017102	methionyl glutamyl tRNA synthetase complex	2	2	0.97215
CC	GO:0017109	glutamate-cysteine ligase complex	2	2	0.97215
CC	GO:0017117	single-stranded DNA-dependent ATP-dependent DNA helicase complex	2	2	0.97215
CC	GO:0017177	glucosidase II complex	2	2	0.97215
CC	GO:0019034	viral replication complex	2	2	0.97215
CC	GO:0019183	histamine-gated chloride channel complex	2	2	0.97215
CC	GO:0019185	snRNA-activating protein complex	2	2	0.97215
CC	GO:0020016	ciliary pocket	2	2	0.97215
CC	GO:0020018	ciliary pocket membrane	2	2	0.97215
CC	GO:0030314	junctional membrane complex	2	2	0.97215
CC	GO:0030692	Noc4p-Nop14p complex	2	2	0.97215
CC	GO:0030893	meiotic cohesin complex	2	2	0.97215
CC	GO:0030896	checkpoint clamp complex	2	2	0.97215
CC	GO:0030905	retromer, tubulation complex	2	2	0.97215
CC	GO:0030956	glutamyl-tRNA(Gln) amidotransferase complex	2	2	0.97215
CC	GO:0031166	integral component of vacuolar membrane	2	2	0.97215
CC	GO:0031205	endoplasmic reticulum Sec complex	2	2	0.97215
CC	GO:0031213	RSF complex	2	2	0.97215
CC	GO:0031251	PAN complex	2	2	0.97215
CC	GO:0031262	Ndc80 complex	2	2	0.97215
CC	GO:0031310	intrinsic component of vacuolar membrane	2	2	0.97215
CC	GO:0031372	UBC13-MMS2 complex	2	2	0.97215
CC	GO:0031380	nuclear RNA-directed RNA polymerase complex	2	2	0.97215
CC	GO:0031395	bursicon neuropeptide hormone complex	2	2	0.97215
CC	GO:0031416	NatB complex	2	2	0.97215
CC	GO:0031436	BRCA1-BARD1 complex	2	2	0.97215
CC	GO:0031467	Cul7-RING ubiquitin ligase complex	2	2	0.97215
CC	GO:0031477	myosin VII complex	2	2	0.97215
CC	GO:0031510	SUMO activating enzyme complex	2	2	0.97215
CC	GO:0031515	tRNA (m1A) methyltransferase complex	2	2	0.97215
CC	GO:0031617	NMS complex	2	2	0.97215
CC	GO:0032044	DSIF complex	2	2	0.97215
CC	GO:0032116	SMC loading complex	2	2	0.97215
CC	GO:0032389	MutLalpha complex	2	2	0.97215
CC	GO:0032444	activin responsive factor complex	2	2	0.97215
CC	GO:0032545	CURI complex	2	2	0.97215
CC	GO:0032937	SREBP-SCAP-Insig complex	2	2	0.97215
CC	GO:0032983	kainate selective glutamate receptor complex	2	2	0.97215
CC	GO:0033011	perinuclear theca	2	2	0.97215
CC	GO:0033093	Weibel-Palade body	2	2	0.97215
CC	GO:0033167	ARC complex	2	2	0.97215
CC	GO:0033185	dolichol-phosphate-mannose synthase complex	2	2	0.97215
CC	GO:0033256	I-kappaB/NF-kappaB complex	2	2	0.97215
CC	GO:0033553	rDNA heterochromatin	2	2	0.97215
CC	GO:0033557	Slx1-Slx4 complex	2	2	0.97215
CC	GO:0033596	TSC1-TSC2 complex	2	2	0.97215
CC	GO:0034066	Ric1-Rgp1 guanyl-nucleotide exchange factor complex	2	2	0.97215
CC	GO:0034364	high-density lipoprotein particle	2	2	0.97215
CC	GO:0034456	UTP-C complex	2	2	0.97215
CC	GO:0034507	chromosome, centromeric outer repeat region	2	2	0.97215
CC	GO:0034515	proteasome storage granule	2	2	0.97215
CC	GO:0034657	GID complex	2	2	0.97215
CC	GO:0034667	integrin alpha3-beta1 complex	2	2	0.97215
CC	GO:0034677	integrin alpha7-beta1 complex	2	2	0.97215
CC	GO:0034678	integrin alpha8-beta1 complex	2	2	0.97215
CC	GO:0034683	integrin alphav-beta3 complex	2	2	0.97215
CC	GO:0034693	U11/U12 snRNP	2	2	0.97215
CC	GO:0034718	SMN-Gemin2 complex	2	2	0.97215
CC	GO:0034750	Scrib-APC-beta-catenin complex	2	2	0.97215
CC	GO:0035182	female germline ring canal outer rim	2	2	0.97215
CC	GO:0035370	UBC13-UEV1A complex	2	2	0.97215
CC	GO:0035517	PR-DUB complex	2	2	0.97215
CC	GO:0035632	mitochondrial prohibitin complex	2	2	0.97215
CC	GO:0035657	eRF1 methyltransferase complex	2	2	0.97215
CC	GO:0035749	myelin sheath adaxonal region	2	2	0.97215
CC	GO:0035841	new growing cell tip	2	2	0.97215
CC	GO:0035867	alphav-beta3 integrin-IGF-1-IGF1R complex	2	2	0.97215
CC	GO:0035868	alphav-beta3 integrin-HMGB1 complex	2	2	0.97215
CC	GO:0035997	rhabdomere microvillus membrane	2	2	0.97215
CC	GO:0036125	fatty acid beta-oxidation multienzyme complex	2	2	0.97215
CC	GO:0036284	tubulobulbar complex	2	2	0.97215
CC	GO:0036387	pre-replicative complex	2	2	0.97215
CC	GO:0036501	UFD1-NPL4 complex	2	2	0.97215
CC	GO:0042101	T cell receptor complex	2	2	0.97215
CC	GO:0042565	RNA nuclear export complex	2	2	0.97215
CC	GO:0042720	mitochondrial inner membrane peptidase complex	2	2	0.97215
CC	GO:0042824	MHC class I peptide loading complex	2	2	0.97215
CC	GO:0043259	laminin-10 complex	2	2	0.97215
CC	GO:0043260	laminin-11 complex	2	2	0.97215
CC	GO:0043564	Ku70:Ku80 complex	2	2	0.97215
CC	GO:0044218	other organism cell membrane	2	2	0.97215
CC	GO:0044308	axonal spine	2	2	0.97215
CC	GO:0044316	cone cell pedicle	2	2	0.97215
CC	GO:0044393	microspike	2	2	0.97215
CC	GO:0045025	mitochondrial degradosome	2	2	0.97215
CC	GO:0045095	keratin filament	2	2	0.97215
CC	GO:0045098	type III intermediate filament	2	2	0.97215
CC	GO:0045244	succinate-CoA ligase complex (GDP-forming)	2	2	0.97215
CC	GO:0045265	proton-transporting ATP synthase, stator stalk	2	2	0.97215
CC	GO:0045269	proton-transporting ATP synthase, central stalk	2	2	0.97215
CC	GO:0055028	cortical microtubule	2	2	0.97215
CC	GO:0060053	neurofilament cytoskeleton	2	2	0.97215
CC	GO:0060171	stereocilium membrane	2	2	0.97215
CC	GO:0060200	clathrin-sculpted acetylcholine transport vesicle	2	2	0.97215
CC	GO:0060201	clathrin-sculpted acetylcholine transport vesicle membrane	2	2	0.97215
CC	GO:0061175	type II terminal bouton	2	2	0.97215
CC	GO:0061574	ASAP complex	2	2	0.97215
CC	GO:0061825	podosome core	2	2	0.97215
CC	GO:0061830	concave side of sperm head	2	2	0.97215
CC	GO:0070090	metaphase plate	2	2	0.97215
CC	GO:0070274	RES complex	2	2	0.97215
CC	GO:0070288	ferritin complex	2	2	0.97215
CC	GO:0070418	DNA-dependent protein kinase complex	2	2	0.97215
CC	GO:0070435	Shc-EGFR complex	2	2	0.97215
CC	GO:0070877	microprocessor complex	2	2	0.97215
CC	GO:0070992	translation initiation complex	2	2	0.97215
CC	GO:0071020	post-spliceosomal complex	2	2	0.97215
CC	GO:0071062	alphav-beta3 integrin-vitronectin complex	2	2	0.97215
CC	GO:0071254	cytoplasmic U snRNP body	2	2	0.97215
CC	GO:0071595	Nem1-Spo7 phosphatase complex	2	2	0.97215
CC	GO:0071781	endoplasmic reticulum cisternal network	2	2	0.97215
CC	GO:0071797	LUBAC complex	2	2	0.97215
CC	GO:0071818	BAT3 complex	2	2	0.97215
CC	GO:0071821	FANCM-MHF complex	2	2	0.97215
CC	GO:0071920	cleavage body	2	2	0.97215
CC	GO:0071953	elastic fiber	2	2	0.97215
CC	GO:0072379	ER membrane insertion complex	2	2	0.97215
CC	GO:0075341	host cell PML body	2	2	0.97215
CC	GO:0090537	CERF complex	2	2	0.97215
CC	GO:0090694	Scc2-Scc4 cohesin loading complex	2	2	0.97215
CC	GO:0090740	integral component of pigment granule membrane	2	2	0.97215
CC	GO:0097025	MPP7-DLG1-LIN7 complex	2	2	0.97215
CC	GO:0097125	cyclin B1-CDK1 complex	2	2	0.97215
CC	GO:0097134	cyclin E1-CDK2 complex	2	2	0.97215
CC	GO:0097135	cyclin E2-CDK2 complex	2	2	0.97215
CC	GO:0097149	centralspindlin complex	2	2	0.97215
CC	GO:0097232	lamellar body membrane	2	2	0.97215
CC	GO:0097233	alveolar lamellar body membrane	2	2	0.97215
CC	GO:0097362	MCM8-MCM9 complex	2	2	0.97215
CC	GO:0097442	CA3 pyramidal cell dendrite	2	2	0.97215
CC	GO:0097450	astrocyte end-foot	2	2	0.97215
CC	GO:0097451	glial limiting end-foot	2	2	0.97215
CC	GO:0097457	hippocampal mossy fiber	2	2	0.97215
CC	GO:0097541	axonemal basal plate	2	2	0.97215
CC	GO:0097543	ciliary inversin compartment	2	2	0.97215
CC	GO:0097545	axonemal outer doublet	2	2	0.97215
CC	GO:0097575	lateral cell cortex	2	2	0.97215
CC	GO:0098577	inactive sex chromosome	2	2	0.97215
CC	GO:0098642	network-forming collagen trimer	2	2	0.97215
CC	GO:0098645	collagen network	2	2	0.97215
CC	GO:0098651	basement membrane collagen trimer	2	2	0.97215
CC	GO:0098830	presynaptic endosome	2	2	0.97215
CC	GO:0098837	postsynaptic recycling endosome	2	2	0.97215
CC	GO:0098842	postsynaptic early endosome	2	2	0.97215
CC	GO:0098846	podocyte foot	2	2	0.97215
CC	GO:0098890	extrinsic component of postsynaptic membrane	2	2	0.97215
CC	GO:0099073	mitochondrion-derived vesicle	2	2	0.97215
CC	GO:0099522	cytosolic region	2	2	0.97215
CC	GO:0099524	postsynaptic cytosol	2	2	0.97215
CC	GO:0106003	amyloid-beta complex	2	2	0.97215
CC	GO:0106037	apicomedial cortex	2	2	0.97215
CC	GO:0120082	smooth endoplasmic reticulum cisterna	2	2	0.97215
CC	GO:0120103	centriolar subdistal appendage	2	2	0.97215
CC	GO:0150001	primary dendrite	2	2	0.97215
CC	GO:1902711	GABA-A receptor complex	2	2	0.97215
CC	GO:1902712	G protein-coupled GABA receptor complex	2	2	0.97215
CC	GO:1902737	dendritic filopodium	2	2	0.97215
CC	GO:1902937	inward rectifier potassium channel complex	2	2	0.97215
CC	GO:1903095	ribonuclease III complex	2	2	0.97215
CC	GO:1903143	adrenomedullin receptor complex	2	2	0.97215
CC	GO:1903349	omegasome membrane	2	2	0.97215
CC	GO:1903439	calcitonin family receptor complex	2	2	0.97215
CC	GO:1903440	amylin receptor complex	2	2	0.97215
CC	GO:1905103	integral component of lysosomal membrane	2	2	0.97215
CC	GO:1990037	Lewy body core	2	2	0.97215
CC	GO:1990071	TRAPPII protein complex	2	2	0.97215
CC	GO:1990072	TRAPPIII protein complex	2	2	0.97215
CC	GO:1990131	Gtr1-Gtr2 GTPase complex	2	2	0.97215
CC	GO:1990406	CGRP receptor complex	2	2	0.97215
CC	GO:1990429	peroxisomal importomer complex	2	2	0.97215
CC	GO:1990452	Parkin-FBXW7-Cul1 ubiquitin ligase complex	2	2	0.97215
CC	GO:1990462	omegasome	2	2	0.97215
CC	GO:1990578	perinuclear endoplasmic reticulum membrane	2	2	0.97215
CC	GO:1990584	cardiac Troponin complex	2	2	0.97215
CC	GO:1990589	ATF4-CREB1 transcription factor complex	2	2	0.97215
CC	GO:1990597	AIP1-IRE1 complex	2	2	0.97215
CC	GO:1990604	IRE1-TRAF2-ASK1 complex	2	2	0.97215
CC	GO:1990621	ESCRT IV complex	2	2	0.97215
CC	GO:1990630	IRE1-RACK1-PP2A complex	2	2	0.97215
CC	GO:1990730	VCP-NSFL1C complex	2	2	0.97215
CC	GO:1990826	nucleoplasmic periphery of the nuclear pore complex	2	2	0.97215
CC	GO:1990913	sperm head plasma membrane	2	2	0.97215
CC	GO:1990917	ooplasm	2	2	0.97215
CC	GO:0000178	exosome (RNase complex)	17	18	0.97423
CC	GO:0005666	RNA polymerase III complex	17	18	0.97423
CC	GO:0042575	DNA polymerase complex	17	18	0.97423
CC	GO:0071005	U2-type precatalytic spliceosome	17	18	0.97423
CC	GO:1905354	exoribonuclease complex	17	18	0.97423
CC	GO:0001650	fibrillar center	77	80	0.974288
CC	GO:0120114	Sm-like protein family complex	76	79	0.975314
CC	GO:0031461	cullin-RING ubiquitin ligase complex	113	117	0.975898
CC	GO:0005704	polytene chromosome band	16	17	0.976884
CC	GO:0005750	mitochondrial respiratory chain complex III	16	17	0.976884
CC	GO:0033202	DNA helicase complex	16	17	0.976884
CC	GO:0045275	respiratory chain complex III	16	17	0.976884
CC	GO:0031967	organelle envelope	813	831	0.977992
CC	GO:0031975	envelope	813	831	0.977992
CC	GO:0070013	intracellular organelle lumen	2929	2981	0.979042
CC	GO:0030992	intraciliary transport particle B	15	16	0.979417
CC	GO:0005730	nucleolus	634	649	0.981248
CC	GO:0022627	cytosolic small ribosomal subunit	38	40	0.981774
CC	GO:0030532	small nuclear ribonucleoprotein complex	69	72	0.981796
CC	GO:0031011	Ino80 complex	14	15	0.981825
CC	GO:0005814	centriole	68	71	0.982624
CC	GO:0031981	nuclear lumen	2309	2352	0.982841
CC	GO:0015935	small ribosomal subunit	67	70	0.983427
CC	GO:1990204	oxidoreductase complex	102	106	0.983557
CC	GO:0032045	guanyl-nucleotide exchange factor complex	13	14	0.984104
CC	GO:0036019	endolysosome	13	14	0.984104
CC	GO:0000015	phosphopyruvate hydratase complex	1	1	0.985978
CC	GO:0000111	nucleotide-excision repair factor 2 complex	1	1	0.985978
CC	GO:0000333	telomerase catalytic core complex	1	1	0.985978
CC	GO:0000419	RNA polymerase V complex	1	1	0.985978
CC	GO:0000939	inner kinetochore	1	1	0.985978
CC	GO:0002140	stereocilia tip link	1	1	0.985978
CC	GO:0002141	stereocilia ankle link	1	1	0.985978
CC	GO:0002142	stereocilia ankle link complex	1	1	0.985978
CC	GO:0002169	3-methylcrotonyl-CoA carboxylase complex, mitochondrial	1	1	0.985978
CC	GO:0005584	collagen type I trimer	1	1	0.985978
CC	GO:0005585	collagen type II trimer	1	1	0.985978
CC	GO:0005586	collagen type III trimer	1	1	0.985978
CC	GO:0005592	collagen type XI trimer	1	1	0.985978
CC	GO:0005607	laminin-2 complex	1	1	0.985978
CC	GO:0005668	RNA polymerase transcription factor SL1 complex	1	1	0.985978
CC	GO:0005691	U6atac snRNP	1	1	0.985978
CC	GO:0005693	U12 snRNP	1	1	0.985978
CC	GO:0005715	late recombination nodule	1	1	0.985978
CC	GO:0005722	beta-heterochromatin	1	1	0.985978
CC	GO:0005723	alpha-heterochromatin	1	1	0.985978
CC	GO:0005725	intercalary heterochromatin	1	1	0.985978
CC	GO:0005731	nucleolus organizer region	1	1	0.985978
CC	GO:0005833	hemoglobin complex	1	1	0.985978
CC	GO:0005880	nuclear microtubule	1	1	0.985978
CC	GO:0005895	interleukin-5 receptor complex	1	1	0.985978
CC	GO:0005899	insulin receptor complex	1	1	0.985978
CC	GO:0005945	6-phosphofructokinase complex	1	1	0.985978
CC	GO:0005954	calcium- and calmodulin-dependent protein kinase complex	1	1	0.985978
CC	GO:0009336	sulfate adenylyltransferase complex (ATP)	1	1	0.985978
CC	GO:0009346	ATP-independent citrate lyase complex	1	1	0.985978
CC	GO:0009361	succinate-CoA ligase complex (ADP-forming)	1	1	0.985978
CC	GO:0009506	plasmodesma	1	1	0.985978
CC	GO:0010370	perinucleolar chromocenter	1	1	0.985978
CC	GO:0014801	longitudinal sarcoplasmic reticulum	1	1	0.985978
CC	GO:0014802	terminal cisterna	1	1	0.985978
CC	GO:0016014	dystrobrevin complex	1	1	0.985978
CC	GO:0016935	glycine-gated chloride channel complex	1	1	0.985978
CC	GO:0018444	translation release factor complex	1	1	0.985978
CC	GO:0019910	mitochondrial pyruvate dehydrogenase (lipoamide) phosphatase complex	1	1	0.985978
CC	GO:0030485	smooth muscle contractile fiber	1	1	0.985978
CC	GO:0030690	Noc1p-Noc2p complex	1	1	0.985978
CC	GO:0030691	Noc2p-Noc3p complex	1	1	0.985978
CC	GO:0030874	nucleolar chromatin	1	1	0.985978
CC	GO:0030892	mitotic cohesin complex	1	1	0.985978
CC	GO:0030895	apolipoprotein B mRNA editing enzyme complex	1	1	0.985978
CC	GO:0031084	BLOC-2 complex	1	1	0.985978
CC	GO:0031085	BLOC-3 complex	1	1	0.985978
CC	GO:0031264	death-inducing signaling complex	1	1	0.985978
CC	GO:0031265	CD95 death-inducing signaling complex	1	1	0.985978
CC	GO:0031302	intrinsic component of endosome membrane	1	1	0.985978
CC	GO:0031389	Rad17 RFC-like complex	1	1	0.985978
CC	GO:0031431	Dbf4-dependent protein kinase complex	1	1	0.985978
CC	GO:0031533	mRNA cap methyltransferase complex	1	1	0.985978
CC	GO:0031592	centrosomal corona	1	1	0.985978
CC	GO:0031680	G-protein beta/gamma-subunit complex	1	1	0.985978
CC	GO:0031906	late endosome lumen	1	1	0.985978
CC	GO:0032010	phagolysosome	1	1	0.985978
CC	GO:0032127	dense core granule membrane	1	1	0.985978
CC	GO:0032144	4-aminobutyrate transaminase complex	1	1	0.985978
CC	GO:0032160	septin filament array	1	1	0.985978
CC	GO:0032173	septin collar	1	1	0.985978
CC	GO:0032280	symmetric synapse	1	1	0.985978
CC	GO:0032302	MutSbeta complex	1	1	0.985978
CC	GO:0032449	CBM complex	1	1	0.985978
CC	GO:0032807	DNA ligase IV complex	1	1	0.985978
CC	GO:0033065	Rad51C-XRCC3 complex	1	1	0.985978
CC	GO:0033150	cytoskeletal calyx	1	1	0.985978
CC	GO:0033269	internode region of axon	1	1	0.985978
CC	GO:0033290	eukaryotic 48S preinitiation complex	1	1	0.985978
CC	GO:0033291	eukaryotic 80S initiation complex	1	1	0.985978
CC	GO:0033565	ESCRT-0 complex	1	1	0.985978
CC	GO:0033573	high-affinity iron permease complex	1	1	0.985978
CC	GO:0033593	BRCA2-MAGE-D1 complex	1	1	0.985978
CC	GO:0033597	mitotic checkpoint complex	1	1	0.985978
CC	GO:0033644	host cell membrane	1	1	0.985978
CC	GO:0033768	SUMO-targeted ubiquitin ligase complex	1	1	0.985978
CC	GO:0034245	mitochondrial DNA-directed RNA polymerase complex	1	1	0.985978
CC	GO:0034362	low-density lipoprotein particle	1	1	0.985978
CC	GO:0034363	intermediate-density lipoprotein particle	1	1	0.985978
CC	GO:0034385	triglyceride-rich plasma lipoprotein particle	1	1	0.985978
CC	GO:0034466	chromaffin granule lumen	1	1	0.985978
CC	GO:0034506	chromosome, centromeric core domain	1	1	0.985978
CC	GO:0034665	integrin alpha1-beta1 complex	1	1	0.985978
CC	GO:0034666	integrin alpha2-beta1 complex	1	1	0.985978
CC	GO:0034673	inhibin-betaglycan-ActRII complex	1	1	0.985978
CC	GO:0034676	integrin alpha6-beta4 complex	1	1	0.985978
CC	GO:0034680	integrin alpha10-beta1 complex	1	1	0.985978
CC	GO:0034681	integrin alpha11-beta1 complex	1	1	0.985978
CC	GO:0034684	integrin alphav-beta5 complex	1	1	0.985978
CC	GO:0034685	integrin alphav-beta6 complex	1	1	0.985978
CC	GO:0034686	integrin alphav-beta8 complex	1	1	0.985978
CC	GO:0034687	integrin alphaL-beta2 complex	1	1	0.985978
CC	GO:0034688	integrin alphaM-beta2 complex	1	1	0.985978
CC	GO:0034730	SmD-containing SMN-Sm protein complex	1	1	0.985978
CC	GO:0034752	cytosolic aryl hydrocarbon receptor complex	1	1	0.985978
CC	GO:0034753	nuclear aryl hydrocarbon receptor complex	1	1	0.985978
CC	GO:0035230	cytoneme	1	1	0.985978
CC	GO:0035339	SPOTS complex	1	1	0.985978
CC	GO:0036117	hyaluranon cable	1	1	0.985978
CC	GO:0036266	Cdc48p-Npl4p-Vms1p AAA ATPase complex	1	1	0.985978
CC	GO:0036398	TCR signalosome	1	1	0.985978
CC	GO:0036457	keratohyalin granule	1	1	0.985978
CC	GO:0036488	CHOP-C/EBP complex	1	1	0.985978
CC	GO:0036502	Derlin-1-VIMP complex	1	1	0.985978
CC	GO:0039713	viral factory	1	1	0.985978
CC	GO:0039714	cytoplasmic viral factory	1	1	0.985978
CC	GO:0042385	myosin III complex	1	1	0.985978
CC	GO:0042564	NLS-dependent protein nuclear import complex	1	1	0.985978
CC	GO:0042642	actomyosin, myosin complex part	1	1	0.985978
CC	GO:0042825	TAP complex	1	1	0.985978
CC	GO:0043020	NADPH oxidase complex	1	1	0.985978
CC	GO:0043033	isoamylase complex	1	1	0.985978
CC	GO:0043159	acrosomal matrix	1	1	0.985978
CC	GO:0043224	nuclear SCF ubiquitin ligase complex	1	1	0.985978
CC	GO:0043257	laminin-8 complex	1	1	0.985978
CC	GO:0043265	ectoplasm	1	1	0.985978
CC	GO:0043293	apoptosome	1	1	0.985978
CC	GO:0043511	inhibin complex	1	1	0.985978
CC	GO:0043513	inhibin B complex	1	1	0.985978
CC	GO:0043540	6-phosphofructo-2-kinase/fructose-2,6-biphosphatase complex	1	1	0.985978
CC	GO:0043626	PCNA complex	1	1	0.985978
CC	GO:0044207	translation initiation ternary complex	1	1	0.985978
CC	GO:0044220	host cell perinuclear region of cytoplasm	1	1	0.985978
CC	GO:0044221	host cell synapse	1	1	0.985978
CC	GO:0044231	host cell presynaptic membrane	1	1	0.985978
CC	GO:0044301	climbing fiber	1	1	0.985978
CC	GO:0044305	calyx of Held	1	1	0.985978
CC	GO:0044317	rod spherule	1	1	0.985978
CC	GO:0044530	supraspliceosomal complex	1	1	0.985978
CC	GO:0044753	amphisome	1	1	0.985978
CC	GO:0044796	DNA polymerase processivity factor complex	1	1	0.985978
CC	GO:0045092	interleukin-18 receptor complex	1	1	0.985978
CC	GO:0045253	pyruvate dehydrogenase (lipoamide) phosphatase complex	1	1	0.985978
CC	GO:0046691	intracellular canaliculus	1	1	0.985978
CC	GO:0048237	rough endoplasmic reticulum lumen	1	1	0.985978
CC	GO:0048269	methionine adenosyltransferase complex	1	1	0.985978
CC	GO:0048476	Holliday junction resolvase complex	1	1	0.985978
CC	GO:0051285	cell cortex of cell tip	1	1	0.985978
CC	GO:0055044	symplast	1	1	0.985978
CC	GO:0060987	lipid tube	1	1	0.985978
CC	GO:0061474	phagolysosome membrane	1	1	0.985978
CC	GO:0061673	mitotic spindle astral microtubule	1	1	0.985978
CC	GO:0061702	inflammasome complex	1	1	0.985978
CC	GO:0061802	anterior cell cortex	1	1	0.985978
CC	GO:0061822	ciliary cap	1	1	0.985978
CC	GO:0061826	podosome ring	1	1	0.985978
CC	GO:0061828	apical tubulobulbar complex	1	1	0.985978
CC	GO:0061829	basal tubulobulbar complex	1	1	0.985978
CC	GO:0061834	actin filament branch point	1	1	0.985978
CC	GO:0061835	ventral surface of cell	1	1	0.985978
CC	GO:0061850	growth cone leading edge	1	1	0.985978
CC	GO:0070436	Grb2-EGFR complex	1	1	0.985978
CC	GO:0070554	synaptobrevin 2-SNAP-25-syntaxin-3-complexin complex	1	1	0.985978
CC	GO:0070557	PCNA-p21 complex	1	1	0.985978
CC	GO:0070685	macropinocytic cup	1	1	0.985978
CC	GO:0070724	BMP receptor complex	1	1	0.985978
CC	GO:0070772	PAS complex	1	1	0.985978
CC	GO:0070825	micropyle	1	1	0.985978
CC	GO:0070931	Golgi-associated vesicle lumen	1	1	0.985978
CC	GO:0071021	U2-type post-spliceosomal complex	1	1	0.985978
CC	GO:0071133	alpha9-beta1 integrin-ADAM8 complex	1	1	0.985978
CC	GO:0071144	heteromeric SMAD protein complex	1	1	0.985978
CC	GO:0071540	eukaryotic translation initiation factor 3 complex, eIF3e	1	1	0.985978
CC	GO:0071561	nucleus-vacuole junction	1	1	0.985978
CC	GO:0071914	prominosome	1	1	0.985978
CC	GO:0072517	host cell viral assembly compartment	1	1	0.985978
CC	GO:0072534	perineuronal net	1	1	0.985978
CC	GO:0072559	NLRP3 inflammasome complex	1	1	0.985978
CC	GO:0090534	calcium ion-transporting ATPase complex	1	1	0.985978
CC	GO:0090619	meiotic spindle pole	1	1	0.985978
CC	GO:0090636	outer dense plaque of desmosome	1	1	0.985978
CC	GO:0090637	inner dense plaque of desmosome	1	1	0.985978
CC	GO:0090651	apical cytoplasm	1	1	0.985978
CC	GO:0097123	cyclin A1-CDK2 complex	1	1	0.985978
CC	GO:0097124	cyclin A2-CDK2 complex	1	1	0.985978
CC	GO:0097132	cyclin D2-CDK6 complex	1	1	0.985978
CC	GO:0097136	Bcl-2 family protein complex	1	1	0.985978
CC	GO:0097179	protease inhibitor complex	1	1	0.985978
CC	GO:0097268	cytoophidium	1	1	0.985978
CC	GO:0097344	Rix1 complex	1	1	0.985978
CC	GO:0097418	neurofibrillary tangle	1	1	0.985978
CC	GO:0097444	spine apparatus	1	1	0.985978
CC	GO:0097445	presynaptic active zone dense projection	1	1	0.985978
CC	GO:0097456	terminal loop	1	1	0.985978
CC	GO:0097486	multivesicular body lumen	1	1	0.985978
CC	GO:0097487	multivesicular body, internal vesicle	1	1	0.985978
CC	GO:0097489	multivesicular body, internal vesicle lumen	1	1	0.985978
CC	GO:0097513	myosin II filament	1	1	0.985978
CC	GO:0097598	sperm cytoplasmic droplet	1	1	0.985978
CC	GO:0097629	extrinsic component of omegasome membrane	1	1	0.985978
CC	GO:0097630	intrinsic component of omegasome membrane	1	1	0.985978
CC	GO:0097631	integral component of omegasome membrane	1	1	0.985978
CC	GO:0097632	extrinsic component of phagophore assembly site membrane	1	1	0.985978
CC	GO:0098547	lumenal side of Golgi membrane	1	1	0.985978
CC	GO:0098549	somatic ring canal	1	1	0.985978
CC	GO:0098560	cytoplasmic side of late endosome membrane	1	1	0.985978
CC	GO:0098686	hippocampal mossy fiber to CA3 synapse	1	1	0.985978
CC	GO:0098753	anchored component of the cytoplasmic side of the plasma membrane	1	1	0.985978
CC	GO:0098833	presynaptic endocytic zone	1	1	0.985978
CC	GO:0098835	presynaptic endocytic zone membrane	1	1	0.985978
CC	GO:0098844	postsynaptic endocytic zone membrane	1	1	0.985978
CC	GO:0098855	HCN channel complex	1	1	0.985978
CC	GO:0098871	postsynaptic actin cytoskeleton	1	1	0.985978
CC	GO:0098891	extrinsic component of presynaptic active zone membrane	1	1	0.985978
CC	GO:0098894	extrinsic component of presynaptic endocytic zone membrane	1	1	0.985978
CC	GO:0098966	perisynaptic extracellular matrix	1	1	0.985978
CC	GO:0098978	glutamatergic synapse	1	1	0.985978
CC	GO:0098982	GABA-ergic synapse	1	1	0.985978
CC	GO:0099535	synapse-associated extracellular matrix	1	1	0.985978
CC	GO:0099571	postsynaptic cytoskeleton	1	1	0.985978
CC	GO:0099573	glutamatergic postsynaptic density	1	1	0.985978
CC	GO:0099617	matrix side of mitochondrial inner membrane	1	1	0.985978
CC	GO:0099631	postsynaptic endocytic zone cytoplasmic component	1	1	0.985978
CC	GO:0140007	KICSTOR complex	1	1	0.985978
CC	GO:0150002	distal dendrite	1	1	0.985978
CC	GO:0150014	apical distal dendrite	1	1	0.985978
CC	GO:1901588	dendritic microtubule	1	1	0.985978
CC	GO:1902503	adenylyltransferase complex	1	1	0.985978
CC	GO:1902560	GMP reductase complex	1	1	0.985978
CC	GO:1902773	GTPase activator complex	1	1	0.985978
CC	GO:1903754	cortical microtubule plus-end	1	1	0.985978
CC	GO:1904090	peptidase inhibitor complex	1	1	0.985978
CC	GO:1904269	cell leading edge cell cortex	1	1	0.985978
CC	GO:1904423	dehydrodolichyl diphosphate synthase complex	1	1	0.985978
CC	GO:1904511	cytoplasmic microtubule plus-end	1	1	0.985978
CC	GO:1905202	methylcrotonoyl-CoA carboxylase complex	1	1	0.985978
CC	GO:1905347	endodeoxyribonuclease complex	1	1	0.985978
CC	GO:1905862	ferroxidase complex	1	1	0.985978
CC	GO:1990030	pericellular basket	1	1	0.985978
CC	GO:1990031	pinceau fiber	1	1	0.985978
CC	GO:1990032	parallel fiber	1	1	0.985978
CC	GO:1990070	TRAPPI protein complex	1	1	0.985978
CC	GO:1990298	bub1-bub3 complex	1	1	0.985978
CC	GO:1990332	Ire1 complex	1	1	0.985978
CC	GO:1990356	sumoylated E2 ligase complex	1	1	0.985978
CC	GO:1990393	3M complex	1	1	0.985978
CC	GO:1990425	ryanodine receptor complex	1	1	0.985978
CC	GO:1990427	stereocilia tip-link density	1	1	0.985978
CC	GO:1990435	upper tip-link density	1	1	0.985978
CC	GO:1990454	L-type voltage-gated calcium channel complex	1	1	0.985978
CC	GO:1990533	Dom34-Hbs1 complex	1	1	0.985978
CC	GO:1990565	HSP90-CDC37 chaperone complex	1	1	0.985978
CC	GO:1990572	TERT-RMRP complex	1	1	0.985978
CC	GO:1990590	ATF1-ATF4 transcription factor complex	1	1	0.985978
CC	GO:1990617	CHOP-ATF4 complex	1	1	0.985978
CC	GO:1990622	CHOP-ATF3 complex	1	1	0.985978
CC	GO:1990696	USH2 complex	1	1	0.985978
CC	GO:1990718	axonemal central pair projection	1	1	0.985978
CC	GO:1990723	cytoplasmic periphery of the nuclear pore complex	1	1	0.985978
CC	GO:1990742	microvesicle	1	1	0.985978
CC	GO:1990769	proximal neuron projection	1	1	0.985978
CC	GO:1990780	cytoplasmic side of dendritic spine plasma membrane	1	1	0.985978
CC	GO:1990875	nucleoplasmic side of nuclear pore	1	1	0.985978
CC	GO:1990876	cytoplasmic side of nuclear pore	1	1	0.985978
CC	GO:0000930	gamma-tubulin complex	12	13	0.98625
CC	GO:0005744	TIM23 mitochondrial import inner membrane translocase complex	12	13	0.98625
CC	GO:0016581	NuRD complex	12	13	0.98625
CC	GO:0090545	CHD-type complex	12	13	0.98625
CC	GO:0032991	protein-containing complex	3201	3258	0.986387
CC	GO:0031974	membrane-enclosed lumen	2932	2985	0.986443
CC	GO:0043233	organelle lumen	2932	2985	0.986443
CC	GO:0022626	cytosolic ribosome	96	100	0.986953
CC	GO:0043231	intracellular membrane-bounded organelle	5700	5792	0.987779
CC	GO:0005736	RNA polymerase I complex	11	12	0.988259
CC	GO:0008250	oligosaccharyltransferase complex	11	12	0.988259
CC	GO:0097525	spliceosomal snRNP complex	60	63	0.988401
CC	GO:0031970	organelle envelope lumen	58	61	0.989619
CC	GO:0070603	SWI/SNF superfamily-type complex	57	60	0.990196
CC	GO:0031462	Cul2-RING ubiquitin ligase complex	9	10	0.991847
CC	GO:0031904	endosome lumen	9	10	0.991847
CC	GO:0097526	spliceosomal tri-snRNP complex	26	28	0.993177
CC	GO:0000220	vacuolar proton-transporting V-type ATPase, V0 domain	8	9	0.993417
CC	GO:0000812	Swr1 complex	8	9	0.993417
CC	GO:0033179	proton-transporting V-type ATPase, V0 domain	8	9	0.993417
CC	GO:0033643	host cell part	8	9	0.993417
CC	GO:0005758	mitochondrial intermembrane space	50	53	0.993655
CC	GO:0005746	mitochondrial respirasome	79	83	0.993932
CC	GO:0098573	intrinsic component of mitochondrial membrane	49	52	0.994071
CC	GO:0043228	non-membrane-bounded organelle	2430	2477	0.994124
CC	GO:0043232	intracellular non-membrane-bounded organelle	2430	2477	0.994124
CC	GO:0032592	integral component of mitochondrial membrane	48	51	0.994468
CC	GO:0000152	nuclear ubiquitin ligase complex	24	26	0.994474
CC	GO:0035861	site of double-strand break	24	26	0.994474
CC	GO:0090734	site of DNA damage	24	26	0.994474
CC	GO:0016272	prefoldin complex	7	8	0.994833
CC	GO:0033646	host intracellular part	7	8	0.994833
CC	GO:0043656	host intracellular region	7	8	0.994833
CC	GO:0060091	kinocilium	7	8	0.994833
CC	GO:0097732	9+2 non-motile cilium	7	8	0.994833
CC	GO:0098803	respiratory chain complex	75	79	0.995077
CC	GO:0046540	U4/U6 x U5 tri-snRNP complex	22	24	0.995609
CC	GO:0005791	rough endoplasmic reticulum	72	76	0.995829
CC	GO:0005747	mitochondrial respiratory chain complex I	44	47	0.995879
CC	GO:0030964	NADH dehydrogenase complex	44	47	0.995879
CC	GO:0045271	respiratory chain complex I	44	47	0.995879
CC	GO:0000931	gamma-tubulin ring complex	6	7	0.996089
CC	GO:0033647	host intracellular organelle	6	7	0.996089
CC	GO:0033648	host intracellular membrane-bounded organelle	6	7	0.996089
CC	GO:0097346	INO80-type complex	20	22	0.996591
CC	GO:0019866	organelle inner membrane	377	389	0.996938
CC	GO:0031966	mitochondrial membrane	469	483	0.997009
CC	GO:0044217	other organism part	19	21	0.997025
CC	GO:0036021	endolysosome lumen	5	6	0.997181
CC	GO:0071986	Ragulator complex	5	6	0.997181
CC	GO:0098800	inner mitochondrial membrane protein complex	128	134	0.997293
CC	GO:0018995	host cellular component	18	20	0.997424
CC	GO:0043657	host cell	18	20	0.997424
CC	GO:0000322	storage vacuole	4	5	0.998103
CC	GO:0000923	equatorial microtubule organizing center	4	5	0.998103
CC	GO:0005879	axonemal microtubule	4	5	0.998103
CC	GO:0031021	interphase microtubule organizing center	4	5	0.998103
CC	GO:0034706	sodium channel complex	4	5	0.998103
CC	GO:0042719	mitochondrial intermembrane space protein transporter complex	4	5	0.998103
CC	GO:1990726	Lsm1-7-Pat1 complex	4	5	0.998103
CC	GO:0005680	anaphase-promoting complex	16	18	0.998118
CC	GO:0005743	mitochondrial inner membrane	352	364	0.998289
CC	GO:0070469	respirasome	84	89	0.998488
CC	GO:0030430	host cell cytoplasm	3	4	0.998851
CC	GO:0033655	host cell cytoplasm part	3	4	0.998851
CC	GO:0030867	rough endoplasmic reticulum membrane	30	33	0.998901
CC	GO:0000118	histone deacetylase complex	52	56	0.998923
CC	GO:0000313	organellar ribosome	77	82	0.999014
CC	GO:0005761	mitochondrial ribosome	77	82	0.999014
CC	GO:0005740	mitochondrial envelope	499	515	0.9992
CC	GO:0000315	organellar large ribosomal subunit	47	51	0.9993
CC	GO:0005762	mitochondrial large ribosomal subunit	47	51	0.9993
CC	GO:0015934	large ribosomal subunit	99	105	0.999345
CC	GO:0044391	ribosomal subunit	162	170	0.999382
CC	GO:0001518	voltage-gated sodium channel complex	2	3	0.99942
CC	GO:0032992	protein-carbohydrate complex	2	3	0.99942
CC	GO:0042718	yolk granule	2	3	0.99942
CC	GO:0060417	yolk	2	3	0.99942
CC	GO:0005840	ribosome	193	202	0.999477
CC	GO:0098798	mitochondrial protein-containing complex	247	258	0.999744
CC	GO:0098554	cytoplasmic side of endoplasmic reticulum membrane	19	22	0.999779
CC	GO:0000324	fungal-type vacuole	1	2	0.999805
CC	GO:0016035	zeta DNA polymerase complex	1	2	0.999805
CC	GO:0033650	host cell mitochondrion	1	2	0.999805
CC	GO:0044190	host cell mitochondrial envelope	1	2	0.999805
CC	GO:0071666	Slit-Robo signaling complex	1	2	0.999805
CC	GO:0072492	host cell mitochondrial intermembrane space	1	2	0.999805
CC	GO:0005694	chromosome	759	782	0.999819
CC	GO:0005739	mitochondrion	1109	1139	0.999838
CC	GO:0005700	polytene chromosome	162	171	0.999863
CC	GO:0005688	U6 snRNP	5	7	0.99991
CC	GO:0098556	cytoplasmic side of rough endoplasmic reticulum membrane	13	16	0.999941
CC	GO:0005665	RNA polymerase II, core complex	11	14	0.999967
CC	GO:0140513	nuclear protein-containing complex	891	920	0.999993
CC	GO:0000228	nuclear chromosome	388	406	0.999997
CC	GO:0000785	chromatin	389	408	0.999999
CC	GO:0009507	chloroplast	10	15	1
CC	GO:0009536	plastid	10	15	1
CC	GO:0032993	protein-DNA complex	99	115	1
CC	GO:0000786	nucleosome	33	49	1
CC	GO:0005575	cellular_component	8508	8629	1
CC	GO:0035059	RCAF complex	2	17	1
CC	GO:0044815	DNA packaging complex	65	82	1
MF	GO:0032553	ribonucleotide binding	1119	1122	5.39157e-05
MF	GO:0017076	purine nucleotide binding	1115	1118	5.68565e-05
MF	GO:0032555	purine ribonucleotide binding	1107	1110	6.3215e-05
MF	GO:0030554	adenyl nucleotide binding	940	942	0.000103689
MF	GO:0035639	purine ribonucleoside triphosphate binding	1068	1071	0.000105574
MF	GO:0032559	adenyl ribonucleotide binding	935	937	0.000110964
MF	GO:0036094	small molecule binding	1497	1504	0.000139385
MF	GO:0005524	ATP binding	897	899	0.000185164
MF	GO:1901265	nucleoside phosphate binding	1312	1318	0.000351974
MF	GO:0000166	nucleotide binding	1311	1317	0.000356057
MF	GO:0097367	carbohydrate derivative binding	1297	1303	0.000418229
MF	GO:0043168	anion binding	1579	1588	0.000529001
MF	GO:0019904	protein domain specific binding	480	480	0.000971256
MF	GO:0140096	catalytic activity, acting on a protein	1362	1372	0.0106355
MF	GO:0003824	catalytic activity	3987	4031	0.0146293
MF	GO:0008092	cytoskeletal protein binding	523	525	0.0198137
MF	GO:0016301	kinase activity	404	405	0.0207003
MF	GO:0019899	enzyme binding	1363	1374	0.021783
MF	GO:0016887	ATP hydrolysis activity	395	396	0.0231635
MF	GO:0017111	ribonucleoside triphosphate phosphatase activity	602	605	0.0266299
MF	GO:0140657	ATP-dependent activity	485	487	0.0303999
MF	GO:0016773	phosphotransferase activity, alcohol group as acceptor	363	364	0.034399
MF	GO:0042802	identical protein binding	1018	1026	0.0422573
MF	GO:0003779	actin binding	220	220	0.0437664
MF	GO:0004674	protein serine/threonine kinase activity	214	214	0.047718
MF	GO:0015318	inorganic molecular entity transmembrane transporter activity	521	524	0.0601608
MF	GO:0030234	enzyme regulator activity	610	614	0.0634102
MF	GO:0016787	hydrolase activity	1849	1868	0.0683071
MF	GO:0031267	small GTPase binding	294	295	0.0786347
MF	GO:0004672	protein kinase activity	285	286	0.0873272
MF	GO:0008289	lipid binding	381	383	0.0921392
MF	GO:0008022	protein C-terminus binding	166	166	0.0950672
MF	GO:0016791	phosphatase activity	164	164	0.0978285
MF	GO:0008047	enzyme activator activity	271	272	0.102637
MF	GO:0043167	ion binding	2975	3010	0.104593
MF	GO:0035091	phosphatidylinositol binding	158	158	0.106599
MF	GO:0051020	GTPase binding	353	355	0.121916
MF	GO:0140297	DNA-binding transcription factor binding	148	148	0.122981
MF	GO:0060090	molecular adaptor activity	145	145	0.128365
MF	GO:0015267	channel activity	250	251	0.130282
MF	GO:0022803	passive transmembrane transporter activity	250	251	0.130282
MF	GO:0030674	protein-macromolecule adaptor activity	143	143	0.132084
MF	GO:0000287	magnesium ion binding	141	141	0.13591
MF	GO:0008237	metallopeptidase activity	141	141	0.13591
MF	GO:0005216	ion channel activity	243	244	0.140908
MF	GO:0005516	calmodulin binding	137	137	0.143894
MF	GO:0061629	RNA polymerase II-specific DNA-binding transcription factor binding	135	135	0.148059
MF	GO:0050839	cell adhesion molecule binding	124	124	0.173194
MF	GO:0005543	phospholipid binding	224	225	0.173808
MF	GO:0004386	helicase activity	122	122	0.178199
MF	GO:0005506	iron ion binding	119	119	0.185976
MF	GO:0046873	metal ion transmembrane transporter activity	216	217	0.189599
MF	GO:0019902	phosphatase binding	117	117	0.191347
MF	GO:0004175	endopeptidase activity	304	306	0.194469
MF	GO:0019900	kinase binding	474	478	0.196064
MF	GO:0004553	hydrolase activity, hydrolyzing O-glycosyl compounds	115	115	0.196872
MF	GO:0016853	isomerase activity	115	115	0.196872
MF	GO:0043021	ribonucleoprotein complex binding	115	115	0.196872
MF	GO:0008233	peptidase activity	473	477	0.197543
MF	GO:0019787	ubiquitin-like protein transferase activity	212	213	0.197961
MF	GO:0008238	exopeptidase activity	114	114	0.199693
MF	GO:0004888	transmembrane signaling receptor activity	296	298	0.209223
MF	GO:0016817	hydrolase activity, acting on acid anhydrides	628	634	0.209599
MF	GO:0016462	pyrophosphatase activity	627	633	0.210962
MF	GO:0016818	hydrolase activity, acting on acid anhydrides, in phosphorus-containing anhydrides	627	633	0.210962
MF	GO:0016746	acyltransferase activity	206	207	0.211109
MF	GO:0042578	phosphoric ester hydrolase activity	206	207	0.211109
MF	GO:0051427	hormone receptor binding	110	110	0.211385
MF	GO:0016705	oxidoreductase activity, acting on paired donors, with incorporation or reduction of molecular oxygen	109	109	0.214413
MF	GO:0044389	ubiquitin-like protein ligase binding	204	205	0.215658
MF	GO:0004842	ubiquitin-protein transferase activity	203	204	0.217964
MF	GO:0051015	actin filament binding	107	107	0.220597
MF	GO:1901981	phosphatidylinositol phosphate binding	107	107	0.220597
MF	GO:0022890	inorganic cation transmembrane transporter activity	374	377	0.222638
MF	GO:0005342	organic acid transmembrane transporter activity	106	106	0.223755
MF	GO:0046943	carboxylic acid transmembrane transporter activity	106	106	0.223755
MF	GO:0008194	UDP-glycosyltransferase activity	105	105	0.226958
MF	GO:0016298	lipase activity	104	104	0.230207
MF	GO:0031625	ubiquitin protein ligase binding	195	196	0.237195
MF	GO:0003774	cytoskeletal motor activity	100	100	0.243669
MF	GO:0016747	acyltransferase activity, transferring groups other than amino-acyl groups	190	191	0.24994
MF	GO:0016922	nuclear receptor binding	98	98	0.250689
MF	GO:0016757	glycosyltransferase activity	189	190	0.252558
MF	GO:0046906	tetrapyrrole binding	97	97	0.254275
MF	GO:0005261	cation channel activity	188	189	0.255199
MF	GO:0020037	heme binding	96	96	0.257911
MF	GO:0019903	protein phosphatase binding	95	95	0.261598
MF	GO:0019901	protein kinase binding	434	438	0.262154
MF	GO:0016772	transferase activity, transferring phosphorus-containing groups	510	515	0.268417
MF	GO:0008017	microtubule binding	183	184	0.268758
MF	GO:0016740	transferase activity	1420	1437	0.271618
MF	GO:0004721	phosphoprotein phosphatase activity	92	92	0.272977
MF	GO:0047485	protein N-terminus binding	92	92	0.272977
MF	GO:0001664	G protein-coupled receptor binding	90	90	0.280835
MF	GO:0004252	serine-type endopeptidase activity	174	175	0.294683
MF	GO:0015293	symporter activity	86	86	0.297229
MF	GO:0003777	microtubule motor activity	84	84	0.305778
MF	GO:0015075	ion transmembrane transporter activity	565	571	0.308303
MF	GO:0015294	solute:cation symporter activity	83	83	0.310144
MF	GO:0017022	myosin binding	83	83	0.310144
MF	GO:0005102	signaling receptor binding	640	647	0.310762
MF	GO:0016874	ligase activity	167	168	0.316244
MF	GO:0015276	ligand-gated ion channel activity	81	81	0.319061
MF	GO:0022834	ligand-gated channel activity	81	81	0.319061
MF	GO:0000987	cis-regulatory region sequence-specific DNA binding	246	248	0.322951
MF	GO:0016758	hexosyltransferase activity	164	165	0.325867
MF	GO:0008094	ATP-dependent activity, acting on DNA	79	79	0.328233
MF	GO:0030594	neurotransmitter receptor activity	79	79	0.328233
MF	GO:0016829	lyase activity	160	161	0.339063
MF	GO:0003729	mRNA binding	240	242	0.339226
MF	GO:0019842	vitamin binding	76	76	0.342482
MF	GO:0000978	RNA polymerase II cis-regulatory region sequence-specific DNA binding	237	239	0.347579
MF	GO:0015631	tubulin binding	237	239	0.347579
MF	GO:0060089	molecular transducer activity	391	395	0.349419
MF	GO:0061134	peptidase regulator activity	74	74	0.352321
MF	GO:0000149	SNARE binding	73	73	0.357345
MF	GO:0005319	lipid transporter activity	73	73	0.357345
MF	GO:0015079	potassium ion transmembrane transporter activity	73	73	0.357345
MF	GO:0015103	inorganic anion transmembrane transporter activity	73	73	0.357345
MF	GO:0038023	signaling receptor activity	387	391	0.358378
MF	GO:0016407	acetyltransferase activity	72	72	0.362441
MF	GO:0051087	chaperone binding	71	71	0.367608
MF	GO:0003727	single-stranded RNA binding	69	69	0.378162
MF	GO:0004527	exonuclease activity	69	69	0.378162
MF	GO:0008235	metalloexopeptidase activity	69	69	0.378162
MF	GO:0015085	calcium ion transmembrane transporter activity	69	69	0.378162
MF	GO:0016410	N-acyltransferase activity	69	69	0.378162
MF	GO:0051117	ATPase binding	68	68	0.383551
MF	GO:1902936	phosphatidylinositol bisphosphate binding	67	67	0.389017
MF	GO:0005496	steroid binding	65	65	0.40018
MF	GO:0017124	SH3 domain binding	65	65	0.40018
MF	GO:0098772	molecular function regulator activity	736	745	0.402087
MF	GO:0003730	mRNA 3'-UTR binding	64	64	0.40588
MF	GO:0052689	carboxylic ester hydrolase activity	141	142	0.407534
MF	GO:0005080	protein kinase C binding	63	63	0.411661
MF	GO:0008080	N-acetyltransferase activity	62	62	0.417524
MF	GO:0008186	ATP-dependent activity, acting on RNA	62	62	0.417524
MF	GO:0030165	PDZ domain binding	62	62	0.417524
MF	GO:0061659	ubiquitin-like protein ligase activity	138	139	0.41923
MF	GO:0017171	serine hydrolase activity	212	214	0.422694
MF	GO:0004713	protein tyrosine kinase activity	61	61	0.423469
MF	GO:0016247	channel regulator activity	61	61	0.423469
MF	GO:0001882	nucleoside binding	211	213	0.425897
MF	GO:0033218	amide binding	211	213	0.425897
MF	GO:0061630	ubiquitin protein ligase activity	136	137	0.427161
MF	GO:0019001	guanyl nucleotide binding	210	212	0.429116
MF	GO:0022853	active ion transmembrane transporter activity	210	212	0.429116
MF	GO:0003724	RNA helicase activity	60	60	0.429498
MF	GO:0004222	metalloendopeptidase activity	60	60	0.429498
MF	GO:0005262	calcium channel activity	60	60	0.429498
MF	GO:0015171	amino acid transmembrane transporter activity	60	60	0.429498
MF	GO:0022836	gated channel activity	135	136	0.431167
MF	GO:0032561	guanyl ribonucleotide binding	209	211	0.432349
MF	GO:0008236	serine-type peptidase activity	208	210	0.435597
MF	GO:0032549	ribonucleoside binding	208	210	0.435597
MF	GO:0004497	monooxygenase activity	59	59	0.435612
MF	GO:0030414	peptidase inhibitor activity	59	59	0.435612
MF	GO:0061135	endopeptidase regulator activity	59	59	0.435612
MF	GO:0005215	transporter activity	859	870	0.43942
MF	GO:0016790	thiolester hydrolase activity	58	58	0.441813
MF	GO:0004930	G protein-coupled receptor activity	132	133	0.443345
MF	GO:0022839	ion gated channel activity	132	133	0.443345
MF	GO:0003723	RNA binding	783	793	0.446549
MF	GO:0008010	structural constituent of chitin-based larval cuticle	57	57	0.448101
MF	GO:0001883	purine nucleoside binding	203	205	0.452052
MF	GO:0032550	purine ribonucleoside binding	203	205	0.452052
MF	GO:0004866	endopeptidase inhibitor activity	56	56	0.454477
MF	GO:0005200	structural constituent of cytoskeleton	56	56	0.454477
MF	GO:0042562	hormone binding	56	56	0.454477
MF	GO:0005096	GTPase activator activity	129	130	0.455761
MF	GO:0060589	nucleoside-triphosphatase regulator activity	274	277	0.457027
MF	GO:0016798	hydrolase activity, acting on glycosyl bonds	128	129	0.459953
MF	GO:0005126	cytokine receptor binding	55	55	0.460944
MF	GO:0016903	oxidoreductase activity, acting on the aldehyde or oxo group of donors	55	55	0.460944
MF	GO:0099106	ion channel regulator activity	55	55	0.460944
MF	GO:0005525	GTP binding	199	201	0.465469
MF	GO:1990837	sequence-specific double-stranded DNA binding	414	419	0.467242
MF	GO:0004180	carboxypeptidase activity	54	54	0.467502
MF	GO:1990782	protein tyrosine kinase binding	54	54	0.467502
MF	GO:0070851	growth factor receptor binding	53	53	0.474152
MF	GO:0001653	peptide receptor activity	52	52	0.480897
MF	GO:0005178	integrin binding	52	52	0.480897
MF	GO:0005230	extracellular ligand-gated ion channel activity	52	52	0.480897
MF	GO:0005546	phosphatidylinositol-4,5-bisphosphate binding	52	52	0.480897
MF	GO:0015108	chloride transmembrane transporter activity	52	52	0.480897
MF	GO:0035591	signaling adaptor activity	52	52	0.480897
MF	GO:0005085	guanyl-nucleotide exchange factor activity	123	124	0.481301
MF	GO:0000049	tRNA binding	51	51	0.487736
MF	GO:0005326	neurotransmitter transmembrane transporter activity	51	51	0.487736
MF	GO:0008528	G protein-coupled peptide receptor activity	51	51	0.487736
MF	GO:0034212	peptide N-acetyltransferase activity	51	51	0.487736
MF	GO:0043022	ribosome binding	51	51	0.487736
MF	GO:0044325	transmembrane transporter binding	51	51	0.487736
MF	GO:0099094	ligand-gated cation channel activity	51	51	0.487736
MF	GO:0003690	double-stranded DNA binding	476	482	0.4885
MF	GO:0001217	DNA-binding transcription repressor activity	121	122	0.49002
MF	GO:0001227	DNA-binding transcription repressor activity, RNA polymerase II-specific	121	122	0.49002
MF	GO:0001216	DNA-binding transcription activator activity	191	193	0.492945
MF	GO:0001228	DNA-binding transcription activator activity, RNA polymerase II-specific	191	193	0.492945
MF	GO:0002039	p53 binding	50	50	0.494672
MF	GO:0005267	potassium channel activity	50	50	0.494672
MF	GO:0008408	3'-5' exonuclease activity	50	50	0.494672
MF	GO:0003712	transcription coregulator activity	330	334	0.499621
MF	GO:0016830	carbon-carbon lyase activity	49	49	0.501705
MF	GO:0019905	syntaxin binding	49	49	0.501705
MF	GO:0022835	transmitter-gated channel activity	49	49	0.501705
MF	GO:0048306	calcium-dependent protein binding	49	49	0.501705
MF	GO:0043177	organic acid binding	118	119	0.503288
MF	GO:0003678	DNA helicase activity	48	48	0.508838
MF	GO:0003743	translation initiation factor activity	48	48	0.508838
MF	GO:0008061	chitin binding	48	48	0.508838
MF	GO:0008173	RNA methyltransferase activity	48	48	0.508838
MF	GO:0016877	ligase activity, forming carbon-sulfur bonds	48	48	0.508838
MF	GO:0140296	general transcription initiation factor binding	48	48	0.508838
MF	GO:0008757	S-adenosylmethionine-dependent methyltransferase activity	116	117	0.512258
MF	GO:0031406	carboxylic acid binding	116	117	0.512258
MF	GO:0004857	enzyme inhibitor activity	185	187	0.51408
MF	GO:0004177	aminopeptidase activity	47	47	0.516071
MF	GO:0015020	glucuronosyltransferase activity	47	47	0.516071
MF	GO:0022824	transmitter-gated ion channel activity	47	47	0.516071
MF	GO:0046332	SMAD binding	47	47	0.516071
MF	GO:0051219	phosphoprotein binding	47	47	0.516071
[truncated: 17,884 more rows]

## Sheet: Table S6
Table S6. KEGG pathway enrichment analysis of DEmiRNAs in the antennae of Loxostege sticticalis.
PathwayID	Pathway	Level1	Level2	list_number	total_number	Pvalue	FDR	Gene	URL
ko04146	Peroxisome	Cellular Processes	Transport and catabolism	96	96	0.116347	1	Lstchr5G000218(Lstchr5G000218),Lstchr18G000191(Lstchr18G000191),Lstchr15G000291(Lstchr15G000291),Lstchr5G000104(Lstchr5G000104),Lstchr2G000498(Lstchr2G000498),Lstchr2G000682(Lstchr2G000682),Lstchr7G000258(Lstchr7G000258),Lstchr7G000098(Lstchr7G000098),Lstchr9G000494(Lstchr9G000494),Lstchr16G000222(Lstchr16G000222),Lstchr2G000305(Lstchr2G000305),Lstchr16G000208(Lstchr16G000208),Lstchr15G000168(Lst…	http://www.kegg.jp/kegg-bin/show_pathway?map=map04146&multi_query=K13348+%23FFFFFF,red%0d%0aK06664+%23FFFFFF,red%0d%0aK13343+%23FFFFFF,red%0d%0aK13349+%23FFFFFF,red%0d%0aK01897+%23FFFFFF,red%0d%0aK13342+%23FFFFFF,red%0d%0aK03781+%23FFFFFF,red%0d%0aK13346+%23FFFFFF,red%0d%0aK13337+%23FFFFFF,red%0d%0aK12261+%23FFFFFF,red%0d%0aK13345+%23FFFFFF,red%0d%0aK13356+%23FFFFFF,red%0d%0aK11147+%23FFFFFF,red%…
ko04510	Focal adhesion	Cellular Processes	Cellular community - eukaryotes	68	68	0.219351	1	Lstchr3G000307(Lstchr3G000307),Lstchr22G000258(Lstchr22G000258),Lstchr27G000189(Lstchr27G000189),Lstchr8G000302(Lstchr8G000302),Lstchr8G000583(Lstchr8G000583),Lstchr11G000438(Lstchr11G000438),Lstchr3G000741(Lstchr3G000741),Lstchr15G000384(Lstchr15G000384),Lstchr15G000334(Lstchr15G000334),Lstchr15G000328(Lstchr15G000328),Lstchr1G000496(Lstchr1G000496),Lstchr5G000186(Lstchr5G000186),Lstchr3G000473(…	http://www.kegg.jp/kegg-bin/show_pathway?map=map04510&multi_query=K06277+%23FFFFFF,red%0d%0aK05096+%23FFFFFF,red%0d%0aK05700+%23FFFFFF,red%0d%0aK04448+%23FFFFFF,red%0d%0aK05719+%23FFFFFF,red%0d%0aK05637+%23FFFFFF,red%0d%0aK06276+%23FFFFFF,red%0d%0aK04659+%23FFFFFF,red%0d%0aK05760+%23FFFFFF,red%0d%0aK10151+%23FFFFFF,red%0d%0aK06270+%23FFFFFF,red%0d%0aK06237+%23FFFFFF,red%0d%0aK04437+%23FFFFFF,red%…
ko04530	Tight junction	Cellular Processes	Cellular community - eukaryotes	64	64	0.240039	1	Lstchr1G000510(Lstchr1G000510),Lstchr7G000319(Lstchr7G000319),Lstchr22G000258(Lstchr22G000258),Lstchr15G000233(Lstchr15G000233),Lstchr12G000336(Lstchr12G000336),Lstchr11G000438(Lstchr11G000438),Lstchr2G000392(Lstchr2G000392),Lstchr17G000120(Lstchr17G000120),Lstchr15G000384(Lstchr15G000384),Lstchr17G000465(Lstchr17G000465),Lstchr1G000496(Lstchr1G000496),Lstchr20G000351(Lstchr20G000351),Lstchr17G00…	http://www.kegg.jp/kegg-bin/show_pathway?map=map04530&multi_query=K06100+%23FFFFFF,red%0d%0aK12076+%23FFFFFF,red%0d%0aK04426+%23FFFFFF,red%0d%0aK05747+%23FFFFFF,red%0d%0aK04448+%23FFFFFF,red%0d%0aK08018+%23FFFFFF,red%0d%0aK04851+%23FFFFFF,red%0d%0aK05719+%23FFFFFF,red%0d%0aK05701+%23FFFFFF,red%0d%0aK16819+%23FFFFFF,red%0d%0aK04802+%23FFFFFF,red%0d%0aK06095+%23FFFFFF,red%0d%0aK05758+%23FFFFFF,red%…
ko04520	Adherens junction	Cellular Processes	Cellular community - eukaryotes	38	38	0.430057	1	Lstchr6G000424(Lstchr6G000424),Lstchr15G000384(Lstchr15G000384),Lstchr1G000052(Lstchr1G000052),Lstchr1G000496(Lstchr1G000496),Lstchr5G000545(Lstchr5G000545),Lstchr5G000186(Lstchr5G000186),Lstchr3G000098(Lstchr3G000098),Lstchr21G000434(Lstchr21G000434),Lstchr5G000413(Lstchr5G000413),Lstchr6G000564(Lstchr6G000564),Lstchr21G000194(Lstchr21G000194),Lstchr3G000331(Lstchr3G000331),Lstchr2G000258(Lstchr…	http://www.kegg.jp/kegg-bin/show_pathway?map=map04520&multi_query=K04527+%23FFFFFF,red%0d%0aK04427+%23FFFFFF,red%0d%0aK05696+%23FFFFFF,red%0d%0aK04468+%23FFFFFF,red%0d%0aK04237+%23FFFFFF,red%0d%0aK05700+%23FFFFFF,red%0d%0aK05747+%23FFFFFF,red%0d%0aK04392+%23FFFFFF,red%0d%0aK04674+%23FFFFFF,red%0d%0aK05695+%23FFFFFF,red%0d%0aK14394+%23FFFFFF,red%0d%0aK05627+%23FFFFFF,red%0d%0aK04361+%23FFFFFF,red%…
ko04080	Neuroactive ligand-receptor interaction	Environmental Information Processing	Signaling molecules and interaction	80	80	0.167269	1	Lstchr8G000189(Lstchr8G000189),Lstchr3G000495(Lstchr3G000495),Lstchr8G000441(Lstchr8G000441),Lstchr10G000500(Lstchr10G000500),Lstchr25G000117(Lstchr25G000117),Lstchr23G000485(Lstchr23G000485),Lstchr1G000271(Lstchr1G000271),Lstchr2G000168(Lstchr2G000168),Lstchr25G000123(Lstchr25G000123),Lstchr12G000527(Lstchr12G000527),Lstchr5G000413(Lstchr5G000413),Lstchr7G000501(Lstchr7G000501),Lstchr23G000419(L…	http://www.kegg.jp/kegg-bin/show_pathway?map=map04080&multi_query=K04249+%23FFFFFF,red%0d%0aK05195+%23FFFFFF,red%0d%0aK04603+%23FFFFFF,red%0d%0aK05213+%23FFFFFF,red%0d%0aK04163+%23FFFFFF,red%0d%0aK04131+%23FFFFFF,red%0d%0aK04280+%23FFFFFF,red%0d%0aK04578+%23FFFFFF,red%0d%0aK05053+%23FFFFFF,red%0d%0aK05199+%23FFFFFF,red%0d%0aK05202+%23FFFFFF,red%0d%0aK05210+%23FFFFFF,red%0d%0aK01312+%23FFFFFF,red%…
ko04013	MAPK signaling pathway - fly	Environmental Information Processing	Signal transduction	71	71	0.204998	1	Lstchr7G000012(Lstchr7G000012),Lstchr2G000633(Lstchr2G000633),Lstchr3G000255(Lstchr3G000255),Lstchr12G000395(Lstchr12G000395),Lstchr8G000422(Lstchr8G000422),Lstchr23G000255(Lstchr23G000255),Lstchr3G000741(Lstchr3G000741),Lstchr19G000463(Lstchr19G000463),Lstchr22G000314(Lstchr22G000314),Lstchr19G000138(Lstchr19G000138),Lstchr17G000144(Lstchr17G000144),Lstchr18G000183(Lstchr18G000183),Lstchr6G00028…	http://www.kegg.jp/kegg-bin/show_pathway?map=map04013&multi_query=K06689+%23FFFFFF,red%0d%0aK20235+%23FFFFFF,red%0d%0aK04508+%23FFFFFF,red%0d%0aK20220+%23FFFFFF,red%0d%0aK04428+%23FFFFFF,red%0d%0aK13578+%23FFFFFF,red%0d%0aK12378+%23FFFFFF,red%0d%0aK17536+%23FFFFFF,red%0d%0aK04432+%23FFFFFF,red%0d%0aK04417+%23FFFFFF,red%0d%0aK04506+%23FFFFFF,red%0d%0aK03211+%23FFFFFF,red%0d%0aK04461+%23FFFFFF,red%…
ko04071	Sphingolipid signaling pathway	Environmental Information Processing	Signal transduction	45	45	0.367745	1	Lstchr20G000277(Lstchr20G000277),Lstchr3G000231(Lstchr3G000231),Lstchr16G000169(Lstchr16G000169),Lstchr17G000144(Lstchr17G000144),Lstchr20G000461(Lstchr20G000461),Lstchr4G000611(Lstchr4G000611),Lstchr6G000564(Lstchr6G000564),Lstchr3G000331(Lstchr3G000331),Lstchr12G000013(Lstchr12G000013),Lstchr15G000270(Lstchr15G000270),Lstchr12G000441(Lstchr12G000441),Lstchr22G000422(Lstchr22G000422),Lstchr10G00…	http://www.kegg.jp/kegg-bin/show_pathway?map=map04071&multi_query=K04426+%23FFFFFF,red%0d%0aK04710+%23FFFFFF,red%0d%0aK05858+%23FFFFFF,red%0d%0aK04716+%23FFFFFF,red%0d%0aK18953+%23FFFFFF,red%0d%0aK06276+%23FFFFFF,red%0d%0aK07827+%23FFFFFF,red%0d%0aK04440+%23FFFFFF,red%0d%0aK11583+%23FFFFFF,red%0d%0aK11584+%23FFFFFF,red%0d%0aK12351+%23FFFFFF,red%0d%0aK04718+%23FFFFFF,red%0d%0aK01115+%23FFFFFF,red%…
ko03013	Nucleocytoplasmic transport	Genetic Information Processing	Translation	65	65	0.234694	1	Lstchr3G000735(Lstchr3G000735),Lstchr17G000029(Lstchr17G000029),Lstchr3G000305(Lstchr3G000305),Lstchr17G000100(Lstchr17G000100),Lstchr3G000181(Lstchr3G000181),Lstchr2G000627(Lstchr2G000627),Lstchr8G000243(Lstchr8G000243),Lstchr30G000071(Lstchr30G000071),Lstchr19G000070(Lstchr19G000070),Lstchr2G000215(Lstchr2G000215),Lstchr2G000751(Lstchr2G000751),Lstchr13G000340(Lstchr13G000340),Lstchr22G000460(L…	http://www.kegg.jp/kegg-bin/show_pathway?map=map03013&multi_query=K03231+%23FFFFFF,red%0d%0aK14320+%23FFFFFF,red%0d%0aK13151+%23FFFFFF,red%0d%0aK14321+%23FFFFFF,red%0d%0aK18423+%23FFFFFF,red%0d%0aK14285+%23FFFFFF,red%0d%0aK12879+%23FFFFFF,red%0d%0aK14328+%23FFFFFF,red%0d%0aK14296+%23FFFFFF,red%0d%0aK14284+%23FFFFFF,red%0d%0aK14317+%23FFFFFF,red%0d%0aK12877+%23FFFFFF,red%0d%0aK14309+%23FFFFFF,red%…
ko03008	Ribosome biogenesis in eukaryotes	Genetic Information Processing	Translation	58	58	0.27473	1	Lstchr27G000217(Lstchr27G000217),Lstchr5G000276(Lstchr5G000276),Lstchr20G000051(Lstchr20G000051),Lstchr8G000062(Lstchr8G000062),Lstchr16G000034(Lstchr16G000034),Lstchr16G000030(Lstchr16G000030),Lstchr20G000269(Lstchr20G000269),Lstchr18G000431(Lstchr18G000431),Lstchr9G000317(Lstchr9G000317),Lstchr21G000332(Lstchr21G000332),Lstchr16G000241(Lstchr16G000241),Lstchr16G000291(Lstchr16G000291),Lstchr16G…	http://www.kegg.jp/kegg-bin/show_pathway?map=map03008&multi_query=K12845+%23FFFFFF,red%0d%0aK03538+%23FFFFFF,red%0d%0aK14539+%23FFFFFF,red%0d%0aK14285+%23FFFFFF,red%0d%0aK14557+%23FFFFFF,red%0d%0aK03685+%23FFFFFF,red%0d%0aK12619+%23FFFFFF,red%0d%0aK18532+%23FFFFFF,red%0d%0aK14572+%23FFFFFF,red%0d%0aK14552+%23FFFFFF,red%0d%0aK12618+%23FFFFFF,red%0d%0aK03539+%23FFFFFF,red%0d%0aK14284+%23FFFFFF,red%…
ko04141	Protein processing in endoplasmic reticulum	Genetic Information Processing	Folding, sorting and degradation	113	114	0.2807	1	Lstchr2G000141(Lstchr2G000141),Lstchr1G000307(Lstchr1G000307),Lstchr11G000518(Lstchr11G000518),Lstchr5G000118(Lstchr5G000118),Lstchr2G000085(Lstchr2G000085),Lstchr8G000228(Lstchr8G000228),Lstchr2G000734(Lstchr2G000734),Lstchr2G000687(Lstchr2G000687),Lstchr8G000564(Lstchr8G000564),Lstchr25G000287(Lstchr25G000287),Lstchr19G000025(Lstchr19G000025),Lstchr6G000699(Lstchr6G000699),Lstchr27G000091(Lstch…	http://www.kegg.jp/kegg-bin/show_pathway?map=map04141&multi_query=K06689+%23FFFFFF,red%0d%0aK13251+%23FFFFFF,red%0d%0aK07953+%23FFFFFF,red%0d%0aK08288+%23FFFFFF,red%0d%0aK01456+%23FFFFFF,red%0d%0aK11519+%23FFFFFF,red%0d%0aK09525+%23FFFFFF,red%0d%0aK14015+%23FFFFFF,red%0d%0aK10085+%23FFFFFF,red%0d%0aK03094+%23FFFFFF,red%0d%0aK14016+%23FFFFFF,red%0d%0aK14000+%23FFFFFF,red%0d%0aK10956+%23FFFFFF,red%…
ko00564	Glycerophospholipid metabolism	Metabolism	Lipid metabolism	59	59	0.268623	1	Lstchr31G000158(Lstchr31G000158),Lstchr10G000317(Lstchr10G000317),Lstchr3G000109(Lstchr3G000109),Lstchr16G000174(Lstchr16G000174),Lstchr22G000159(Lstchr22G000159),Lstchr3G000501(Lstchr3G000501),Lstchr3G000579(Lstchr3G000579),Lstchr8G000349(Lstchr8G000349),Lstchr7G000088(Lstchr7G000088),Lstchr13G000411(Lstchr13G000411),Lstchr6G000371(Lstchr6G000371),Lstchr7G000237(Lstchr7G000237),Lstchr6G000467(Ls…	http://www.kegg.jp/kegg-bin/show_pathway?map=map00564&multi_query=K13515+%23FFFFFF,red%0d%0aK13506+%23FFFFFF,red%0d%0aK13514+%23FFFFFF,red%0d%0aK00967+%23FFFFFF,red%0d%0aK06130+%23FFFFFF,red%0d%0aK14621+%23FFFFFF,red%0d%0aK00999+%23FFFFFF,red%0d%0aK00629+%23FFFFFF,red%0d%0aK16860+%23FFFFFF,red%0d%0aK08744+%23FFFFFF,red%0d%0aK16343+%23FFFFFF,red%0d%0aK06129+%23FFFFFF,red%0d%0aK08729+%23FFFFFF,red%…
ko00561	Glycerolipid metabolism	Metabolism	Lipid metabolism	58	58	0.27473	1	Lstchr10G000205(Lstchr10G000205),Lstchr22G000355(Lstchr22G000355),Lstchr3G000501(Lstchr3G000501),Lstchr5G000338(Lstchr5G000338),Lstchr3G000579(Lstchr3G000579),Lstchr8G000349(Lstchr8G000349),Lstunplaced.13G000003(Lstunplaced.13G000003),Lstchr6G000371(Lstchr6G000371),Lstchr12G000553(Lstchr12G000553),Lstchr19G000178(Lstchr19G000178),Lstchr28G000340(Lstchr28G000340),Lstchr7G000237(Lstchr7G000237),Lst…	http://www.kegg.jp/kegg-bin/show_pathway?map=map00561&multi_query=K01189+%23FFFFFF,red%0d%0aK11155+%23FFFFFF,red%0d%0aK13506+%23FFFFFF,red%0d%0aK14457+%23FFFFFF,red%0d%0aK13513+%23FFFFFF,red%0d%0aK14085+%23FFFFFF,red%0d%0aK00863+%23FFFFFF,red%0d%0aK15728+%23FFFFFF,red%0d%0aK12298+%23FFFFFF,red%0d%0aK00128+%23FFFFFF,red%0d%0aK14075+%23FFFFFF,red%0d%0aK00011+%23FFFFFF,red%0d%0aK13523+%23FFFFFF,red%…
ko00040	Pentose and glucuronate interconversions	Metabolism	Carbohydrate metabolism	56	56	0.287357	1	Lstchr21G000037(Lstchr21G000037),Lstchr16G000060(Lstchr16G000060),Lstchr22G000355(Lstchr22G000355),Lstchr19G000041(Lstchr19G000041),Lstchr21G000145(Lstchr21G000145),Lstchr2G000206(Lstchr2G000206),Lstchr21G000148(Lstchr21G000148),Lstunplaced.13G000003(Lstunplaced.13G000003),Lstchr11G000108(Lstchr11G000108),Lstchr2G000270(Lstchr2G000270),Lstunplaced.11G000013(Lstunplaced.11G000013),Lstchr28G000340(…	http://www.kegg.jp/kegg-bin/show_pathway?map=map00040&multi_query=K03331+%23FFFFFF,red%0d%0aK01195+%23FFFFFF,red%0d%0aK13247+%23FFFFFF,red%0d%0aK00008+%23FFFFFF,red%0d%0aK01783+%23FFFFFF,red%0d%0aK00699+%23FFFFFF,red%0d%0aK01805+%23FFFFFF,red%0d%0aK00854+%23FFFFFF,red%0d%0aK00012+%23FFFFFF,red%0d%0aK00011+%23FFFFFF,red%0d%0aK00963+%23FFFFFF,red%0d%0aK00078+%23FFFFFF,red%0d%0a
ko00513	Various types of N-glycan biosynthesis	Metabolism	Glycan biosynthesis and metabolism	49	49	0.336229	1	Lstchr3G000062(Lstchr3G000062),Lstchr6G000008(Lstchr6G000008),Lstchr14G000369(Lstchr14G000369),Lstchr2G000687(Lstchr2G000687),Lstchr2G000734(Lstchr2G000734),Lstchr20G000389(Lstchr20G000389),Lstchr24G000200(Lstchr24G000200),Lstchr18G000042(Lstchr18G000042),Lstchr18G000040(Lstchr18G000040),Lstchr24G000198(Lstchr24G000198),Lstchr6G000639(Lstchr6G000639),Lstchr1G000335(Lstchr1G000335),Lstchr30G000113…	http://www.kegg.jp/kegg-bin/show_pathway?map=map00513&multi_query=K03842+%23FFFFFF,red%0d%0aK03847+%23FFFFFF,red%0d%0aK12669+%23FFFFFF,red%0d%0aK00726+%23FFFFFF,red%0d%0aK12666+%23FFFFFF,red%0d%0aK07441+%23FFFFFF,red%0d%0aK01230+%23FFFFFF,red%0d%0aK00717+%23FFFFFF,red%0d%0aK14464+%23FFFFFF,red%0d%0aK00738+%23FFFFFF,red%0d%0aK00753+%23FFFFFF,red%0d%0aK07151+%23FFFFFF,red%0d%0aK12373+%23FFFFFF,red%…
ko00520	Amino sugar and nucleotide sugar metabolism	Metabolism	Carbohydrate metabolism	48	48	0.343849	1	Lstchr13G000260(Lstchr13G000260),Lstchr21G000037(Lstchr21G000037),Lstchr20G000144(Lstchr20G000144),Lstunplaced.6G000010(Lstunplaced.6G000010),Lstchr4G000422(Lstchr4G000422),Lstchr30G000121(Lstchr30G000121),Lstchr8G000394(Lstchr8G000394),Lstchr17G000308(Lstchr17G000308),Lstchr30G000092(Lstchr30G000092),Lstchr28G000146(Lstchr28G000146),Lstchr19G000285(Lstchr19G000285),Lstchr11G000280(Lstchr11G00028…	http://www.kegg.jp/kegg-bin/show_pathway?map=map00520&multi_query=K01810+%23FFFFFF,red%0d%0aK01711+%23FFFFFF,red%0d%0aK01835+%23FFFFFF,red%0d%0aK01443+%23FFFFFF,red%0d%0aK18674+%23FFFFFF,red%0d%0aK00844+%23FFFFFF,red%0d%0aK08678+%23FFFFFF,red%0d%0aK02377+%23FFFFFF,red%0d%0aK05304+%23FFFFFF,red%0d%0aK01836+%23FFFFFF,red%0d%0aK02564+%23FFFFFF,red%0d%0aK01639+%23FFFFFF,red%0d%0aK01183+%23FFFFFF,red%…
ko00790	Folate biosynthesis	Metabolism	Metabolism of cofactors and vitamins	47	47	0.351639	1	Lstchr28G000108(Lstchr28G000108),Lstchr28G000341(Lstchr28G000341),Lstchr9G000111(Lstchr9G000111),Lstchr22G000355(Lstchr22G000355),Lstchr31G000069(Lstchr31G000069),Lstchr28G000287(Lstchr28G000287),Lstchr10G000269(Lstchr10G000269),Lstchr4G000459(Lstchr4G000459),Lstchr15G000246(Lstchr15G000246),Lstchr13G000570(Lstchr13G000570),Lstchr4G000021(Lstchr4G000021),Lstchr16G000353(Lstchr16G000353),Lstchr17G…	http://www.kegg.jp/kegg-bin/show_pathway?map=map00790&multi_query=K00502+%23FFFFFF,red%0d%0aK00357+%23FFFFFF,red%0d%0aK03635+%23FFFFFF,red%0d%0aK00079+%23FFFFFF,red%0d%0aK01077+%23FFFFFF,red%0d%0aK01724+%23FFFFFF,red%0d%0aK00287+%23FFFFFF,red%0d%0aK00501+%23FFFFFF,red%0d%0aK15631+%23FFFFFF,red%0d%0aK00011+%23FFFFFF,red%0d%0aK01495+%23FFFFFF,red%0d%0aK00072+%23FFFFFF,red%0d%0aK01307+%23FFFFFF,red%…
ko00260	Glycine, serine and threonine metabolism	Metabolism	Amino acid metabolism	45	45	0.367745	1	Lstchr17G000520(Lstchr17G000520),Lstchr22G000087(Lstchr22G000087),Lstchr20G000225(Lstchr20G000225),Lstchr3G000521(Lstchr3G000521),Lstchr9G000151(Lstchr9G000151),Lstchr2G000073(Lstchr2G000073),Lstchr7G000256(Lstchr7G000256),Lstchr1G000507(Lstchr1G000507),Lstchr20G000228(Lstchr20G000228),Lstchr21G000289(Lstchr21G000289),Lstchr16G000554(Lstchr16G000554),Lstchr2G000268(Lstchr2G000268),Lstchr16G000103…	http://www.kegg.jp/kegg-bin/show_pathway?map=map00260&multi_query=K02437+%23FFFFFF,red%0d%0aK01754+%23FFFFFF,red%0d%0aK00058+%23FFFFFF,red%0d%0aK00643+%23FFFFFF,red%0d%0aK01697+%23FFFFFF,red%0d%0aK15789+%23FFFFFF,red%0d%0aK14085+%23FFFFFF,red%0d%0aK01758+%23FFFFFF,red%0d%0aK00049+%23FFFFFF,red%0d%0aK00281+%23FFFFFF,red%0d%0aK00831+%23FFFFFF,red%0d%0aK00382+%23FFFFFF,red%0d%0aK00274+%23FFFFFF,red%…
ko00270	Cysteine and methionine metabolism	Metabolism	Amino acid metabolism	40	40	0.411262	1	Lstchr1G000507(Lstchr1G000507),Lstchr3G000105(Lstchr3G000105),Lstchr4G000441(Lstchr4G000441),Lstchr4G000619(Lstchr4G000619),Lstchr2G000268(Lstchr2G000268),Lstchr25G000208(Lstchr25G000208),Lstchr16G000103(Lstchr16G000103),Lstchr10G000166(Lstchr10G000166),Lstchr3G000655(Lstchr3G000655),Lstchr12G000467(Lstchr12G000467),Lstchr8G000380(Lstchr8G000380),Lstchr4G000476(Lstchr4G000476),Lstchr28G000302(Lst…	http://www.kegg.jp/kegg-bin/show_pathway?map=map00270&multi_query=K01738+%23FFFFFF,red%0d%0aK14455+%23FFFFFF,red%0d%0aK00025+%23FFFFFF,red%0d%0aK00058+%23FFFFFF,red%0d%0aK08967+%23FFFFFF,red%0d%0aK01697+%23FFFFFF,red%0d%0aK01758+%23FFFFFF,red%0d%0aK00016+%23FFFFFF,red%0d%0aK00558+%23FFFFFF,red%0d%0aK00789+%23FFFFFF,red%0d%0aK14454+%23FFFFFF,red%0d%0aK11205+%23FFFFFF,red%0d%0aK00831+%23FFFFFF,red%…
ko00860	Porphyrin metabolism	Metabolism	Metabolism of cofactors and vitamins	39	39	0.420556	1	Lstchr20G000446(Lstchr20G000446),Lstchr19G000041(Lstchr19G000041),Lstchr5G000145(Lstchr5G000145),Lstchr21G000145(Lstchr21G000145),Lstchr21G000148(Lstchr21G000148),Lstchr10G000050(Lstchr10G000050),Lstunplaced.11G000013(Lstunplaced.11G000013),Lstchr6G000204(Lstchr6G000204),Lstchr9G000345(Lstchr9G000345),Lstchr25G000209(Lstchr25G000209),Lstchr31G000257(Lstchr31G000257),Lstchr3G000071(Lstchr3G000071)…	http://www.kegg.jp/kegg-bin/show_pathway?map=map00860&multi_query=K00231+%23FFFFFF,red%0d%0aK19054+%23FFFFFF,red%0d%0aK01599+%23FFFFFF,red%0d%0aK00643+%23FFFFFF,red%0d%0aK02257+%23FFFFFF,red%0d%0aK00699+%23FFFFFF,red%0d%0aK00228+%23FFFFFF,red%0d%0aK01749+%23FFFFFF,red%0d%0aK01719+%23FFFFFF,red%0d%0aK02259+%23FFFFFF,red%0d%0aK01195+%23FFFFFF,red%0d%0aK01772+%23FFFFFF,red%0d%0aK14163+%23FFFFFF,red%…
ko00510	N-Glycan biosynthesis	Metabolism	Glycan biosynthesis and metabolism	38	38	0.430057	1	Lstchr3G000062(Lstchr3G000062),Lstchr6G000008(Lstchr6G000008),Lstchr18G000152(Lstchr18G000152),Lstchr2G000687(Lstchr2G000687),Lstchr2G000734(Lstchr2G000734),Lstchr20G000389(Lstchr20G000389),Lstchr30G000113(Lstchr30G000113),Lstchr26G000221(Lstchr26G000221),Lstchr20G000398(Lstchr20G000398),Lstchr3G000095(Lstchr3G000095),Lstchr10G000155(Lstchr10G000155),Lstchr6G000015(Lstchr6G000015),Lstchr13G000461…	http://www.kegg.jp/kegg-bin/show_pathway?map=map00510&multi_query=K07252+%23FFFFFF,red%0d%0aK03842+%23FFFFFF,red%0d%0aK03847+%23FFFFFF,red%0d%0aK09659+%23FFFFFF,red%0d%0aK12669+%23FFFFFF,red%0d%0aK00726+%23FFFFFF,red%0d%0aK12666+%23FFFFFF,red%0d%0aK05546+%23FFFFFF,red%0d%0aK07441+%23FFFFFF,red%0d%0aK03848+%23FFFFFF,red%0d%0aK01230+%23FFFFFF,red%0d%0aK00717+%23FFFFFF,red%0d%0aK00738+%23FFFFFF,red%…
ko01040	Biosynthesis of unsaturated fatty acids	Metabolism	Lipid metabolism	38	38	0.430057	1	Lstchr22G000294(Lstchr22G000294),Lstchr2G000682(Lstchr2G000682),Lstchr18G000138(Lstchr18G000138),Lstchr25G000101(Lstchr25G000101),Lstchr2G000678(Lstchr2G000678),Lstchr12G000176(Lstchr12G000176),Lstchr12G000332(Lstchr12G000332),Lstchr12G000179(Lstchr12G000179),Lstchr3G000664(Lstchr3G000664),Lstchr2G000680(Lstchr2G000680),Lstchr9G000267(Lstchr9G000267),Lstchr2G000384(Lstchr2G000384),Lstchr7G000244(…	http://www.kegg.jp/kegg-bin/show_pathway?map=map01040&multi_query=K00507+%23FFFFFF,red%0d%0aK10250+%23FFFFFF,red%0d%0aK10703+%23FFFFFF,red%0d%0aK10251+%23FFFFFF,red%0d%0aK12405+%23FFFFFF,red%0d%0aK08764+%23FFFFFF,red%0d%0aK00232+%23FFFFFF,red%0d%0aK10249+%23FFFFFF,red%0d%0aK10258+%23FFFFFF,red%0d%0a
ko00280	Valine, leucine and isoleucine degradation	Metabolism	Amino acid metabolism	38	38	0.430057	1	Lstchr10G000205(Lstchr10G000205),Lstchr2G000498(Lstchr2G000498),Lstchr13G000025(Lstchr13G000025),Lstchr13G000091(Lstchr13G000091),Lstchr19G000593(Lstchr19G000593),Lstchr7G000256(Lstchr7G000256),Lstchr1G000405(Lstchr1G000405),Lstchr7G000387(Lstchr7G000387),Lstchr6G000137(Lstchr6G000137),Lstchr10G000040(Lstchr10G000040),Lstchr6G000021(Lstchr6G000021),Lstchr23G000189(Lstchr23G000189),Lstchr16G000103…	http://www.kegg.jp/kegg-bin/show_pathway?map=map00280&multi_query=K00166+%23FFFFFF,red%0d%0aK01641+%23FFFFFF,red%0d%0aK07515+%23FFFFFF,red%0d%0aK01640+%23FFFFFF,red%0d%0aK00249+%23FFFFFF,red%0d%0aK00167+%23FFFFFF,red%0d%0aK01968+%23FFFFFF,red%0d%0aK00020+%23FFFFFF,red%0d%0aK14085+%23FFFFFF,red%0d%0aK00022+%23FFFFFF,red%0d%0aK00248+%23FFFFFF,red%0d%0aK00253+%23FFFFFF,red%0d%0aK09478+%23FFFFFF,red%…
ko00053	Ascorbate and aldarate metabolism	Metabolism	Carbohydrate metabolism	38	38	0.430057	1	Lstchr10G000205(Lstchr10G000205),Lstchr22G000388(Lstchr22G000388),Lstchr19G000041(Lstchr19G000041),Lstchr21G000145(Lstchr21G000145),Lstchr21G000148(Lstchr21G000148),Lstunplaced.11G000013(Lstunplaced.11G000013),Lstchr18G000153(Lstchr18G000153),Lstchr6G000204(Lstchr6G000204),Lstchr9G000345(Lstchr9G000345),Lstchr12G000421(Lstchr12G000421),Lstchr31G000257(Lstchr31G000257),Lstchr22G000389(Lstchr22G000…	http://www.kegg.jp/kegg-bin/show_pathway?map=map00053&multi_query=K14085+%23FFFFFF,red%0d%0aK00012+%23FFFFFF,red%0d%0aK01195+%23FFFFFF,red%0d%0aK00128+%23FFFFFF,red%0d%0aK00469+%23FFFFFF,red%0d%0aK01053+%23FFFFFF,red%0d%0aK00699+%23FFFFFF,red%0d%0a
ko04974	Protein digestion and absorption	Organismal Systems	Digestive system	75	75	0.187293	1	Lstchr8G000136(Lstchr8G000136),Lstchr8G000441(Lstchr8G000441),Lstchr26G000130(Lstchr26G000130),Lstchr23G000485(Lstchr23G000485),Lstchr25G000117(Lstchr25G000117),Lstchr3G000475(Lstchr3G000475),Lstchr19G000172(Lstchr19G000172),Lstchr4G000053(Lstchr4G000053),Lstchr4G000050(Lstchr4G000050),Lstchr2G000168(Lstchr2G000168),Lstchr25G000123(Lstchr25G000123),Lstchr7G000501(Lstchr7G000501),Lstchr26G000129(L…	http://www.kegg.jp/kegg-bin/show_pathway?map=map04974&multi_query=K06823+%23FFFFFF,red%0d%0aK08187+%23FFFFFF,red%0d%0aK14209+%23FFFFFF,red%0d%0aK06519+%23FFFFFF,red%0d%0aK19721+%23FFFFFF,red%0d%0aK19720+%23FFFFFF,red%0d%0aK01278+%23FFFFFF,red%0d%0aK14206+%23FFFFFF,red%0d%0aK01540+%23FFFFFF,red%0d%0aK13868+%23FFFFFF,red%0d%0aK06237+%23FFFFFF,red%0d%0aK01539+%23FFFFFF,red%0d%0aK01312+%23FFFFFF,red%…
ko04972	Pancreatic secretion	Organismal Systems	Digestive system	69	69	0.21446	1	Lstchr31G000158(Lstchr31G000158),Lstchr19G000306(Lstchr19G000306),Lstchr8G000441(Lstchr8G000441),Lstchr25G000117(Lstchr25G000117),Lstchr23G000485(Lstchr23G000485),Lstchr4G000053(Lstchr4G000053),Lstchr4G000050(Lstchr4G000050),Lstchr2G000168(Lstchr2G000168),Lstchr25G000123(Lstchr25G000123),Lstchr7G000501(Lstchr7G000501),Lstchr5G000499(Lstchr5G000499),Lstchr23G000419(Lstchr23G000419),Lstchr6G000564(…	http://www.kegg.jp/kegg-bin/show_pathway?map=map04972&multi_query=K07904+%23FFFFFF,red%0d%0aK04392+%23FFFFFF,red%0d%0aK05858+%23FFFFFF,red%0d%0aK04936+%23FFFFFF,red%0d%0aK04131+%23FFFFFF,red%0d%0aK01176+%23FFFFFF,red%0d%0aK04634+%23FFFFFF,red%0d%0aK08049+%23FFFFFF,red%0d%0aK04958+%23FFFFFF,red%0d%0aK12298+%23FFFFFF,red%0d%0aK14075+%23FFFFFF,red%0d%0aK02677+%23FFFFFF,red%0d%0aK01540+%23FFFFFF,red%…
ko04976	Bile secretion	Organismal Systems	Digestive system	54	54	0.300557	1	Lstchr19G000041(Lstchr19G000041),Lstchr21G000145(Lstchr21G000145),Lstchr4G000053(Lstchr4G000053),Lstchr4G000050(Lstchr4G000050),Lstchr21G000148(Lstchr21G000148),Lstchr9G000204(Lstchr9G000204),Lstunplaced.11G000013(Lstunplaced.11G000013),Lstchr11G000505(Lstchr11G000505),Lstchr3G000408(Lstchr3G000408),Lstchr6G000204(Lstchr6G000204),Lstchr9G000345(Lstchr9G000345),Lstchr31G000257(Lstchr31G000257),Lst…	http://www.kegg.jp/kegg-bin/show_pathway?map=map04976&multi_query=K04632+%23FFFFFF,red%0d%0aK08042+%23FFFFFF,red%0d%0aK14360+%23FFFFFF,red%0d%0aK05673+%23FFFFFF,red%0d%0aK08045+%23FFFFFF,red%0d%0aK01539+%23FFFFFF,red%0d%0aK00021+%23FFFFFF,red%0d%0aK05658+%23FFFFFF,red%0d%0aK12040+%23FFFFFF,red%0d%0aK00699+%23FFFFFF,red%0d%0aK08049+%23FFFFFF,red%0d%0aK07299+%23FFFFFF,red%0d%0aK01540+%23FFFFFF,red%…
ko04721	Synaptic vesicle cycle	Organismal Systems	Nervous system	47	47	0.351639	1	Lstchr6G000203(Lstchr6G000203),Lstchr4G000188(Lstchr4G000188),Lstchr10G000516(Lstchr10G000516),Lstchr31G000081(Lstchr31G000081),Lstchr22G000321(Lstchr22G000321),Lstchr31G000170(Lstchr31G000170),Lstchr25G000363(Lstchr25G000363),Lstchr4G000445(Lstchr4G000445),Lstchr1G000422(Lstchr1G000422),Lstchr1G000452(Lstchr1G000452),Lstchr20G000036(Lstchr20G000036),Lstchr17G000325(Lstchr17G000325),Lstchr8G00025…	http://www.kegg.jp/kegg-bin/show_pathway?map=map04721&multi_query=K04560+%23FFFFFF,red%0d%0aK05035+%23FFFFFF,red%0d%0aK15292+%23FFFFFF,red%0d%0aK11827+%23FFFFFF,red%0d%0aK02148+%23FFFFFF,red%0d%0aK15015+%23FFFFFF,red%0d%0aK01528+%23FFFFFF,red%0d%0aK02145+%23FFFFFF,red%0d%0aK02153+%23FFFFFF,red%0d%0aK05036+%23FFFFFF,red%0d%0aK04646+%23FFFFFF,red%0d%0aK02144+%23FFFFFF,red%0d%0aK05038+%23FFFFFF,red%…
ko04062	Chemokine signaling pathway	Organismal Systems	Immune system	44	44	0.376068	1	Lstchr3G000307(Lstchr3G000307),Lstchr7G000319(Lstchr7G000319),Lstchr3G000741(Lstchr3G000741),Lstchr15G000334(Lstchr15G000334),Lstchr1G000496(Lstchr1G000496),Lstchr19G000454(Lstchr19G000454),Lstchr5G000413(Lstchr5G000413),Lstchr6G000289(Lstchr6G000289),Lstchr4G000611(Lstchr4G000611),Lstchr2G000126(Lstchr2G000126),Lstchr6G000564(Lstchr6G000564),Lstchr13G000453(Lstchr13G000453),Lstchr7G000490(Lstchr…	http://www.kegg.jp/kegg-bin/show_pathway?map=map04062&multi_query=K04447+%23FFFFFF,red%0d%0aK04547+%23FFFFFF,red%0d%0aK05747+%23FFFFFF,red%0d%0aK05858+%23FFFFFF,red%0d%0aK04439+%23FFFFFF,red%0d%0aK11224+%23FFFFFF,red%0d%0aK08049+%23FFFFFF,red%0d%0aK05760+%23FFFFFF,red%0d%0aK01116+%23FFFFFF,red%0d%0aK08042+%23FFFFFF,red%0d%0aK08045+%23FFFFFF,red%0d%0aK07827+%23FFFFFF,red%0d%0aK07209+%23FFFFFF,red%…
ko04666	Fc gamma R-mediated phagocytosis	Organismal Systems	Immune system	42	42	0.393277	1	Lstchr16G000174(Lstchr16G000174),Lstchr22G000486(Lstchr22G000486),Lstchr3G000307(Lstchr3G000307),Lstchr26G000214(Lstchr26G000214),Lstchr16G000169(Lstchr16G000169),Lstchr10G000531(Lstchr10G000531),Lstchr17G000465(Lstchr17G000465),Lstchr1G000496(Lstchr1G000496),Lstchr26G000326(Lstchr26G000326),Lstchr22G000323(Lstchr22G000323),Lstchr6G000564(Lstchr6G000564),Lstchr13G000453(Lstchr13G000453),Lstchr24G…	http://www.kegg.jp/kegg-bin/show_pathway?map=map04666&multi_query=K05747+%23FFFFFF,red%0d%0aK07941+%23FFFFFF,red%0d%0aK05768+%23FFFFFF,red%0d%0aK01116+%23FFFFFF,red%0d%0aK12562+%23FFFFFF,red%0d%0aK05758+%23FFFFFF,red%0d%0aK05743+%23FFFFFF,red%0d%0aK16343+%23FFFFFF,red%0d%0aK05765+%23FFFFFF,red%0d%0aK04718+%23FFFFFF,red%0d%0aK13708+%23FFFFFF,red%0d%0aK12488+%23FFFFFF,red%0d%0aK01115+%23FFFFFF,red%…
ko04611	Platelet activation	Organismal Systems	Immune system	40	40	0.411262	1	Lstchr17G000115(Lstchr17G000115),Lstchr22G000258(Lstchr22G000258),Lstchr22G000071(Lstchr22G000071),Lstchr14G000206(Lstchr14G000206),Lstchr17G000257(Lstchr17G000257),Lstchr11G000530(Lstchr11G000530),Lstchr15G000270(Lstchr15G000270),Lstchr6G000188(Lstchr6G000188),Lstchr1G000106(Lstchr1G000106),Lstchr9G000017(Lstchr9G000017),Lstchr11G000438(Lstchr11G000438),Lstchr5G000294(Lstchr5G000294),Lstchr15G00…	http://www.kegg.jp/kegg-bin/show_pathway?map=map04611&multi_query=K04514+%23FFFFFF,red%0d%0aK05858+%23FFFFFF,red%0d%0aK19720+%23FFFFFF,red%0d%0aK05719+%23FFFFFF,red%0d%0aK04634+%23FFFFFF,red%0d%0aK04958+%23FFFFFF,red%0d%0aK08049+%23FFFFFF,red%0d%0aK00922+%23FFFFFF,red%0d%0aK17704+%23FFFFFF,red%0d%0aK12319+%23FFFFFF,red%0d%0aK04456+%23FFFFFF,red%0d%0aK04632+%23FFFFFF,red%0d%0aK08042+%23FFFFFF,red%…
